# Supplementary material for: A whole-genome sequence and transcriptome perspective on HER2-positive breast cancers
Source: Nat Commun. 2016 Jul 13;7:12222. doi: 10.1038/ncomms12222 (PMC4947184; doi:10.1038/ncomms12222)
Supplement: Supplementary Data 1 — Characterisation of the 99 samples of the HER2+ cohort. Sequencing, clinical, anatomo-pathological and biological characterisation. [file ncomms12222-s2.xlsx]

## Sheet: clinic
Supplementary Data 1 : Characterisation of the 99 samples of the HER2+ cohort. Sequencing, clinical, anatomo-pathological and biological characterisation.
ID					Sequencing			Clinical			Anapath								Characterization
PID	SANGER_ID	EGA_ID_NORMAL_DNA	EGA_ID_TUMOUR_DNA	EGA_ID_TUMOUR_RNA	SEQUENCED	SEQUENCING_CENTER	NORMAL_SOURCE	GENDER	ETHNICITY	AGE_DIAG	HER2_IHC	HER2_FISH	HER2_CISH	ER	PR	SBR	TU_SIZE	NODES	PURITY	PLOIDY	HER2_CNV	PAM50	RNA_GROUP
PI001	PD8995	DN11131	DN11135	RN11088	YES	SANGER	BLOOD	FEMALE	WHITE/CAUCASIAN	55	3+	NA	NA	POS	POS	3	19	0	42	ANEU	AMPLIFICATION	LumB	A
PI002	PD6405	DN1106E	DN1106D	RN110BA	YES	SANGER	PERITUMOUR	FEMALE	WHITE/CAUCASIAN	48	2+	POS	NA	NEG	NEG	3	27	6	75	ANEU	AMPLIFICATION	Her2	C
PI003	PD18188	DN13013	DN12103	RN12080	YES	SANGER	BLOOD	FEMALE	WHITE/CAUCASIAN	75	2+	NA	POS	POS	POS	3	50	11	40	DIPLO	AMPLIFICATION	LumB	B
PI004	NA	DN1112D	DN11126	RN11085	NO	NA	BLOOD	FEMALE	WHITE/CAUCASIAN	55	3+	NA	NA	POS	POS	3	30	2	41	DIPLO	AMPLIFICATION	LumB	A
PI005	PD13605	DN111B0	DN111A9	RN110BB	YES	SANGER	BLOOD	FEMALE	WHITE/CAUCASIAN	31	3+	NA	NA	NEG	POS	2	10	0	57	DIPLO	AMPLIFICATION	LumA	A
PI006	PD7203	DN1109D	DN110E7	RN11038	YES	SANGER	BLOOD	FEMALE	WHITE/CAUCASIAN	52	3+	NA	NA	POS	NEG	3	30	0	NA	NA	AMPLIFICATION	Her2	C
PI007	NA	DN1000A	DN1103D	RN10005	NO	NA	BLOOD	FEMALE	WHITE/CAUCASIAN	55	3+	NA	NA	POS	NEG	3	24	0	43	DIPLO	AMPLIFICATION	Her2	C
PI008	NA	DN1000C	DN1103E	RN10008	NO	NA	BLOOD	FEMALE	NA	71	3+	NA	NA	NEG	NEG	3	20	1	61	DIPLO	AMPLIFICATION	Her2	C
PI009	PD18050	DN120AE	DN12012	RN12012	YES	SANGER	BLOOD	FEMALE	WHITE/CAUCASIAN	63	3+	NA	NA	POS	POS	2	16	1	44	ANEU	AMPLIFICATION	LumB	B
PI010	PD7304	DN11100	DN110DB	RN1106A	YES	SANGER	BLOOD	FEMALE	NA	56	3+	NA	NA	NEG	NEG	3	90	1	52	NA	AMPLIFICATION	Her2	D
PI011	NA	DN1406A	DN14066	RN14029	YES	CNAG	BLOOD	FEMALE	WHITE/CAUCASIAN	51	3+	NA	NA	NEG	NEG	3	16	1	NA	NA	AMPLIFICATION	LumB	C
PI012	PD13165	DN111B1	DN111AA	RN110BC	YES	SANGER	BLOOD	FEMALE	WHITE/CAUCASIAN	64	3+	NA	NA	POS	NEG	3	25	0	58	DIPLO	AMPLIFICATION	LumB	C
PI013	PD11344	DN1209B	DN1122F	RN11108	YES	SANGER	BLOOD	FEMALE	WHITE/CAUCASIAN	32	3+	NA	NA	POS	POS	2	22	1	50	DIPLO	AMPLIFICATION	Her2	B
PI014	PD11462	DN120B3	DN12015	RN12015	YES	SANGER	BLOOD	FEMALE	WHITE/CAUCASIAN	45	3+	NA	NA	POS	POS	2	21	0	47	ANEU	AMPLIFICATION	LumB	B
PI015	PD13602	DN11129	DN11120	RN1107F	YES	SANGER	BLOOD	FEMALE	WHITE/CAUCASIAN	55	3+	NA	NA	POS	POS	3	30	6	55	ANEU	AMPLIFICATION	LumB	B
PI016	NA	DN120B0	DN12013	RN12013	NO	NA	BLOOD	FEMALE	WHITE/CAUCASIAN	64	3+	NA	NA	POS	NEG	3	25	4	33	ANEU	AMPLIFICATION	Her2	D
PI017	NA	DN1406B	DN14067	RN14028	YES	CNAG	BLOOD	FEMALE	WHITE/CAUCASIAN	70	3+	NA	NA	POS	NEG	3	15	0	NA	NA	AMPLIFICATION	LumB	A
PI018	PD11463	DN120B1	DN12016	RN12016	NO	NA	BLOOD	FEMALE	WHITE/CAUCASIAN	34	3+	NA	NA	POS	POS	2	15	0	43	DIPLO	GAIN	LumA	A
PI019	PD13167	DN11071	DN11078	RN1103A	YES	SANGER	BLOOD	FEMALE	WHITE/CAUCASIAN	44	3+	NA	NA	POS	POS	3	20	0	56	ANEU	AMPLIFICATION	LumB	B
PI020	PD13606	DN13012	DN120FF	RN1207C	YES	SANGER	BLOOD	FEMALE	WHITE/CAUCASIAN	54	3+	NA	NA	POS	NEG	2	18	0	81	ANEU	GAIN	LumB	A
PI021	NA	DN11147	DN1103F	RN11025	NO	NA	BLOOD	FEMALE	WHITE/CAUCASIAN	59	3+	POS	NA	POS	NEG	3	17	0	31	NA	AMPLIFICATION	LumB	B
PI022	PD18048	DN13015	DN12101	RN1207E	YES	SANGER	BLOOD	FEMALE	WHITE/CAUCASIAN	48	3+	NA	NA	NEG	NEG	3	30	0	46	ANEU	AMPLIFICATION	Basal	D
PI023	PD7205	DN110EA	DN110E9	RN12010	YES	SANGER	BLOOD	FEMALE	WHITE/CAUCASIAN	60	3+	POS	NA	POS	POS	3	20	4	34	NA	AMPLIFICATION	LumB	B
PI024	PD8998	DN111B8	DN111A7	RN110B8	YES	SANGER	PERITUMOUR	FEMALE	BLACK/AFRICAN	50	3+	NA	NA	NEG	NEG	3	30	4	54	DIPLO	AMPLIFICATION	Her2	C
PI025	NA	DN111B3	DN111AC	RN110BE	NO	NA	BLOOD	FEMALE	WHITE/CAUCASIAN	38	3+	NA	NA	NEG	NEG	3	15	2	40	ANEU	AMPLIFICATION	Her2	C
PI026	NA	DN111B4	DN111AD	RN110BF	NO	NA	BLOOD	FEMALE	NA	54	3+	NA	NA	POS	POS	3	20	0	43	ANEU	AMPLIFICATION	LumB	A
PI027	PD9009	DN11017	DN1104A	RN11021	YES	SANGER	BLOOD	FEMALE	WHITE/CAUCASIAN	63	2+	POS	NA	POS	POS	3	30	0	55	NA	GAIN	LumB	B
PI028	NA	DN11127	DN11123	RN11082	NO	NA	BLOOD	FEMALE	WHITE/CAUCASIAN	55	3+	NA	NA	POS	POS	3	21	10	40	ANEU	AMPLIFICATION	LumB	B
PI029	NA	DN110AA	DN11042	RN11028	NO	NA	BLOOD	FEMALE	WHITE/CAUCASIAN	34	3+	NA	NA	NEG	NEG	3	80	25	36	DIPLO	AMPLIFICATION	Her2	C
PI030	NA	DN120AD	DN12017	RN12017	NO	NA	BLOOD	FEMALE	WHITE/CAUCASIAN	67	2+	NA	POS	POS	POS	3	17	15	36	ANEU	AMPLIFICATION	LumB	A
PI031	NA	DN120C1	DN12020	RN12020	NO	NA	BLOOD	FEMALE	NA	62	3+	NA	NA	NEG	NEG	3	35	2	NA	NA	AMPLIFICATION	Basal	D
PI032	NA	DN120AF	DN12014	RN12014	NO	NA	BLOOD	FEMALE	WHITE/CAUCASIAN	76	3+	NA	NA	POS	POS	3	20	28	40	DIPLO	AMPLIFICATION	LumB	B
PI033	NA	DN11169	DN1115A	RN110A6	NO	NA	BLOOD	FEMALE	WHITE/CAUCASIAN	47	2+	POS	NA	NEG	POS	3	10	1	33	ANEU	AMPLIFICATION	LumB	B
PI034	PD9576	DN11029	DN11010	RN11014	YES	SANGER	BLOOD	FEMALE	WHITE/CAUCASIAN	NA	2+	POS	NA	NEG	NEG	3	70	2	50	DIPLO	AMPLIFICATION	Basal	D
PI035	PD13609	DN13014	DN12100	RN1207D	YES	SANGER	BLOOD	FEMALE	WHITE/CAUCASIAN	37	3+	NA	NA	POS	POS	3	15	0	49	DIPLO	AMPLIFICATION	Her2	D
PI036	PD7202	DN1102C	DN110E8	RN11004	YES	SANGER	BLOOD	FEMALE	WHITE/CAUCASIAN	45	3+	POS	NA	POS	NA	3	30	3	51	ANEU	AMPLIFICATION	LumB	A
PI037	NA	DN1102D	DN11004	RN11007	NO	NA	BLOOD	FEMALE	NA	43	3+	NA	NA	NEG	NEG	3	15	0	31	NA	AMPLIFICATION	Her2	C
PI038	NA	DN14069	DN14065	RN1402A	YES	CNAG	BLOOD	FEMALE	WHITE/CAUCASIAN	46	3+	NA	POS	POS	NEG	3	40	4	NA	NA	AMPLIFICATION	LumB	A
PI039	NA	DN11036	DN11005	RN11008	NO	NA	BLOOD	FEMALE	WHITE/CAUCASIAN	56	3+	NA	NA	POS	NA	3	17	0	43	DIPLO	AMPLIFICATION	LumB	B
PI040	NA	DN110F0	DN111B7	RN110C2	NO	NA	BLOOD	FEMALE	WHITE/CAUCASIAN	39	3+	POS	NA	POS	POS	3	22	0	43	DIPLO	AMPLIFICATION	LumB	B
PI041	PD13603	DN120C4	DN1201B	RN1201B	YES	SANGER	BLOOD	FEMALE	WHITE/CAUCASIAN	39	3+	NA	NA	NEG	NEG	3	28	0	48	ANEU	AMPLIFICATION	Her2	D
PI042	PD6048	DN11035	DN11006	RN11009	YES	SANGER	BLOOD	FEMALE	WHITE/CAUCASIAN	40	3+	NA	NA	POS	NA	3	25	1	63	DIPLO	AMPLIFICATION	LumB	A
PI043	NA	DN11113	DN11116	RN1107B	NO	NA	BLOOD	FEMALE	WHITE/CAUCASIAN	65	3+	NA	NA	NEG	NEG	3	33	3	37	ANEU	AMPLIFICATION	Her2	D
PI044	PD18047	DN13016	DN12102	RN1207F	YES	SANGER	BLOOD	FEMALE	WHITE/CAUCASIAN	72	3+	NA	NA	POS	POS	2	18	2	47	DIPLO	AMPLIFICATION	LumB	B
PI045	PD11464	DN120C7	DN12007	RN12006	YES	SANGER	BLOOD	FEMALE	WHITE/CAUCASIAN	41	3+	NA	NA	POS	POS	3	20	23	54	DIPLO	AMPLIFICATION	LumB	C
PI046	PD8996	DN1108D	DN1107E	RN11044	YES	SANGER	BLOOD	FEMALE	WHITE/CAUCASIAN	38	3+	NA	NA	POS	POS	3	25	0	42	DIPLO	AMPLIFICATION	LumB	A
PI047	NA	DN11062	DN1105C	RN11033	NO	NA	BLOOD	FEMALE	WHITE/CAUCASIAN	56	3+	NA	NA	NEG	NEG	3	30	2	37	ANEU	AMPLIFICATION	Her2	C
PI048	PD13166	DN111AF	DN111AE	RN110C0	YES	SANGER	BLOOD	FEMALE	WHITE/CAUCASIAN	34	3+	NA	NA	POS	POS	3	18	7	61	DIPLO	AMPLIFICATION	LumB	B
PI049	PD7204	DN1109B	DN110BC	RN11050	YES	SANGER	BLOOD	FEMALE	WHITE/CAUCASIAN	59	2+	POS	NA	POS	POS	3	40	4	58	DIPLO	AMPLIFICATION	LumB	A
PI050	NA	DN110B6	DN110D3	RN11064	NO	NA	BLOOD	FEMALE	WHITE/CAUCASIAN	44	3+	NA	NA	NEG	POS	3	30	0	36	ANEU	AMPLIFICATION	Basal	D
PI051	PD13162	DN12162	DN110CD	RN1105E	YES	SANGER	BLOOD	FEMALE	WHITE/CAUCASIAN	64	2+	POS	NA	POS	POS	3	23	4	61	DIPLO	GAIN	LumB	B
PI052	PD8997	DN11177	DN11153	RN1109E	YES	SANGER	BLOOD	FEMALE	WHITE/CAUCASIAN	51	2+	POS	NA	POS	POS	3	20	3	34	ANEU	AMPLIFICATION	Her2	B
PI053	PD7305	DN11104	DN110DC	RN1106B	YES	SANGER	BLOOD	FEMALE	WHITE/CAUCASIAN	68	3+	NA	NA	POS	POS	2	33	0	58	DIPLO	AMPLIFICATION	LumB	A
PI054	NA	DN111FA	DN11218	RN110E4	NO	NA	BLOOD	FEMALE	WHITE/CAUCASIAN	72	2+	POS	NA	POS	POS	3	15	0	40	ANEU	GAIN	LumB	A
PI055	PD18189	DN111F8	DN1121A	RN110DE	YES	SANGER	BLOOD	FEMALE	WHITE/CAUCASIAN	54	3+	NA	NA	POS	POS	3	14	0	39	ANEU	AMPLIFICATION	LumB	B
PI056	PD13604	DN12137	DN1123A	RN11105	YES	SANGER	BLOOD	FEMALE	WHITE/CAUCASIAN	55	3+	NA	NA	NEG	NEG	NA	37	0	50	ANEU	AMPLIFICATION	Her2	C
PI057	PD7307	DN11187	DN11190	RN11093	YES	SANGER	BLOOD	FEMALE	WHITE/CAUCASIAN	47	3+	NA	NA	NEG	NEG	2	50	2	36	DIPLO	AMPLIFICATION	Her2	D
PI058	NA	DN120E9	DN1211F	RN12095	NO	NA	BLOOD	FEMALE	WHITE/CAUCASIAN	40	3+	NA	NA	NEG	NEG	3	25	4	45	DIPLO	AMPLIFICATION	Her2	C
PI059	PD11347	DN12084	DN1205A	RN1205A	YES	SANGER	BLOOD	FEMALE	WHITE/CAUCASIAN	52	2+	NA	POS	POS	POS	2	40	0	61	DIPLO	GAIN	LumB	A
PI060	NA	DN1213A	DN1123B	RN11110	NO	NA	BLOOD	FEMALE	WHITE/CAUCASIAN	51	3+	NA	NA	POS	POS	3	20	0	NA	NA	NA	LumB	A
PI061	PD7306	DN1118C	DN11197	RN11096	YES	SANGER	BLOOD	FEMALE	WHITE/CAUCASIAN	55	3+	NA	NA	POS	NEG	3	50	1	46	ANEU	AMPLIFICATION	LumB	A
PI062	PD13164	DN12142	DN12105	RN12082	YES	SANGER	BLOOD	FEMALE	WHITE/CAUCASIAN	45	3+	NA	NA	POS	POS	3	22	0	52	ANEU	AMPLIFICATION	LumB	B
PI063	PD11346	DN12063	DN12035	RN1206D	YES	SANGER	BLOOD	FEMALE	WHITE/CAUCASIAN	31	3+	NA	NA	POS	NEG	3	50	8	42	NA	AMPLIFICATION	Her2	D
PI064	PD11465	DN1205E	DN1200C	RN1200C	YES	SANGER	BLOOD	FEMALE	NA	59	3+	NA	NA	NEG	NEG	3	30	1	57	ANEU	AMPLIFICATION	Her2	C
PI065	NA	DN12145	DN1216C	RN120A6	NO	NA	BLOOD	FEMALE	WHITE/CAUCASIAN	46	2+	POS	NA	NEG	NEG	3	25	0	32	ANEU	AMPLIFICATION	Her2	D
PI066	PD11349	DN111FB	DN11226	RN110E1	YES	SANGER	BLOOD	FEMALE	WHITE/CAUCASIAN	69	3+	NA	NA	NEG	NEG	3	23	4	37	ANEU	AMPLIFICATION	Her2	D
PI067	NA	DN1206D	DN12038	RN12038	NO	NA	BLOOD	FEMALE	WHITE/CAUCASIAN	49	3+	NA	NA	POS	POS	3	13	5	39	DIPLO	AMPLIFICATION	Her2	B
PI068	PD11345	DN12095	DN120A6	RN12066	YES	SANGER	BLOOD	FEMALE	WHITE/CAUCASIAN	49	3+	NA	NA	POS	NEG	3	50	12	53	ANEU	AMPLIFICATION	LumB	B
PI069	PD13608	DN12144	DN12171	RN120B4	YES	SANGER	BLOOD	FEMALE	WHITE/CAUCASIAN	58	3+	NA	NA	POS	POS	3	20	1	55	DIPLO	AMPLIFICATION	Her2	B
PI070	NA	DN12094	DN120A2	RN12062	NO	NA	BLOOD	FEMALE	WHITE/CAUCASIAN	62	3+	NA	NA	POS	POS	3	30	1	38	ANEU	AMPLIFICATION	LumA	B
PI071	PD18049	DN1207B	DN12052	RN12052	YES	SANGER	BLOOD	FEMALE	WHITE/CAUCASIAN	63	2+	POS	NA	POS	POS	2	40	1	43	DIPLO	AMPLIFICATION	Her2	C
PI072	NA	DN12070	DN12039	RN12039	NO	NA	BLOOD	FEMALE	WHITE/CAUCASIAN	70	3+	NA	NA	POS	POS	2	21	0	34	NA	AMPLIFICATION	LumB	B
PI073	PD11348	DN12075	DN12042	RN12042	YES	SANGER	BLOOD	FEMALE	NA	78	2+	POS	NA	POS	POS	3	30	0	49	DIPLO	GAIN	LumB	A
PI074	PD13168	DN12077	DN12045	RN12045	YES	SANGER	BLOOD	FEMALE	WHITE/CAUCASIAN	66	2+	POS	NA	POS	NEG	3	20	0	43	DIPLO	GAIN	LumB	A
PI075	NA	DN1214C	DN1216B	RN120A9	NO	NA	BLOOD	FEMALE	WHITE/CAUCASIAN	72	3+	NA	NA	NEG	NEG	2	26	13	33	DIPLO	AMPLIFICATION	Her2	C
PI076	NA	DN14003	DN14012	RN14004	YES	CNAG	BLOOD	FEMALE	WHITE/CAUCASIAN	56	3+	NA	NA	POS	NEG	3	30	7	NA	NA	AMPLIFICATION	Her2	D
PI077	NA	DN12074	DN12044	RN12044	NO	NA	BLOOD	FEMALE	WHITE/CAUCASIAN	69	3+	POS	NA	POS	POS	2	20	0	34	NA	AMPLIFICATION	LumB	B
PI078	NA	DN14004	DN14011	RN14002	YES	CNAG	BLOOD	FEMALE	WHITE/CAUCASIAN	64	2+	POS	NA	POS	POS	2	30	0	NA	NA	GAIN	LumB	A
PI079	NA	DN14005	DN14010	RN14009	YES	CNAG	BLOOD	FEMALE	WHITE/CAUCASIAN	39	3+	NA	NA	POS	POS	3	20	3	NA	NA	AMPLIFICATION	LumB	B
PI080	NA	DN1213E	DN1210A	RN12087	NO	NA	BLOOD	FEMALE	WHITE/CAUCASIAN	36	3+	NA	NA	NEG	NEG	3	45	7	NA	NA	AMPLIFICATION	Her2	C
PI081	NA	DN1213B	DN12107	RN12084	NO	NA	BLOOD	FEMALE	WHITE/CAUCASIAN	41	3+	NA	NA	POS	NEG	3	40	2	42	DIPLO	AMPLIFICATION	LumB	A
PI082	PD13163	DN120D8	DN120F1	RN12074	YES	SANGER	BLOOD	FEMALE	NA	69	3+	NA	NA	NEG	NEG	2	30	1	69	DIPLO	AMPLIFICATION	Her2	D
PI083	NA	DN12164	DN12118	RN12090	NO	NA	BLOOD	FEMALE	WHITE/CAUCASIAN	45	2+	POS	NA	POS	POS	3	22	0	37	DIPLO	AMPLIFICATION	LumB	A
PI084	NA	DN13034	DN13076	RN13028	YES	CNAG	BLOOD	FEMALE	WHITE/CAUCASIAN	52	2+	NA	POS	POS	NEG	3	45	9	NA	NA	AMPLIFICATION	LumB	A
PI085	NA	DN14007	DN14014	RN14005	YES	CNAG	BLOOD	FEMALE	WHITE/CAUCASIAN	42	2+	POS	NA	POS	POS	3	30	5	NA	NA	GAIN	LumB	A
PI086	NA	DN120DC	DN120EF	RN12078	NO	NA	BLOOD	FEMALE	WHITE/CAUCASIAN	60	3+	NA	NA	POS	NEG	2	15	0	40	DIPLO	AMPLIFICATION	LumB	B
PI087	NA	DN12186	DN12185	RN120C4	NO	NA	BLOOD	FEMALE	WHITE/CAUCASIAN	62	3+	NA	NA	POS	NEG	3	40	0	44	NA	AMPLIFICATION	LumB	C
PI088	PD13607	DN1301F	DN13027	RN13006	YES	SANGER	BLOOD	FEMALE	WHITE/CAUCASIAN	76	2+	POS	NA	POS	POS	3	65	1	62	DIPLO	GAIN	LumB	A
PI089	PD18045	DN13048	DN1302F	RN1300D	YES	SANGER	BLOOD	FEMALE	NA	67	3+	NA	NA	POS	POS	3	22	1	57	ANEU	AMPLIFICATION	LumB	A
PI090	NA	DN14059	DN14063	RN1402E	YES	CNAG	BLOOD	FEMALE	WHITE/CAUCASIAN	32	3+	NA	NA	NEG	NEG	3	15	0	NA	NA	AMPLIFICATION	Her2	D
PI091	NA	DN14001	DN1307F	RN1303A	YES	CNAG	BLOOD	FEMALE	WHITE/CAUCASIAN	55	3+	NA	NA	POS	POS	3	30	NA	NA	NA	AMPLIFICATION	LumB	D
PI092	NA	DN1403D	DN14042	RN1401A	YES	CNAG	BLOOD	FEMALE	WHITE/CAUCASIAN	57	2+	POS	NA	NEG	NEG	3	NA	NA	NA	NA	AMPLIFICATION	Basal	D
PI093	NA	DN15002	DN15001	RN15001	YES	CNAG	BLOOD	FEMALE	WHITE/CAUCASIAN	62	2+	POS	NA	POS	NEG	3	19	5	NA	NA	AMPLIFICATION	LumB	A
PI094	NA	DN1403F	DN14043	RN1401B	YES	CNAG	BLOOD	FEMALE	WHITE/CAUCASIAN	69	3+	NA	NA	NEG	NEG	3	15	4	NA	NA	AMPLIFICATION	Her2	D
PI095	NA	DN14046	DN14045	RN1401D	NO	NA	SKIN	FEMALE	WHITE/CAUCASIAN	62	2+	POS	NA	NEG	NEG	3	25	NA	NA	NA	AMPLIFICATION	Basal	D
PI096	NA	DN1401A	DN1401F	RN1400D	YES	CNAG	BLOOD	FEMALE	WHITE/CAUCASIAN	58	3+	NA	NA	NEG	NEG	3	30	3	NA	NA	AMPLIFICATION	Her2	C
PI097	NA	DN14040	DN14041	RN1401E	YES	CNAG	BLOOD	FEMALE	WHITE/CAUCASIAN	76	3+	NA	NA	NEG	NEG	3	NA	NA	NA	NA	AMPLIFICATION	Her2	C
PI098	NA	DN14018	DN1401D	RN1400B	YES	CNAG	BLOOD	FEMALE	WHITE/CAUCASIAN	57	3+	NA	NA	POS	NEG	3	25	2	NA	NA	AMPLIFICATION	Her2	C
PI099	NA	DN14017	DN1401C	RN1400A	YES	CNAG	BLOOD	FEMALE	WHITE/CAUCASIAN	58	2+	POS	NA	POS	POS	2	17	1	NA	NA	GAIN	LumB	A
