# Supplementary material for: A whole-genome sequence and transcriptome perspective on HER2-positive breast cancers
Source: Nat Commun. 2016 Jul 13;7:12222. doi: 10.1038/ncomms12222 (PMC4947184; doi:10.1038/ncomms12222)
Supplement: Supplementary Data 3 — Frequently amplified genes. [file ncomms12222-s4.xlsx]

## Sheet: amplifications
Supplementary Data 3 : Frequently amplified genes.
ensid	symbol	location	freq	%
ENSG00000240563	L1TD1	1p31.3	4	6.2
ENSG00000184678	HIST2H2BE	1q21.2	4	6.2
ENSG00000184260	HIST2H2AC	1q21.2	4	6.2
ENSG00000184270	HIST2H2AB	1q21.2	4	6.2
ENSG00000178096	BOLA1	1q21.2	4	6.2
ENSG00000159164	SV2A	1q21.2	4	6.2
ENSG00000143368	SF3B4	1q21.2	4	6.2
ENSG00000014914	MTMR11	1q21.2	4	6.2
ENSG00000163113	OTUD7B	1q21.2	4	6.2
ENSG00000187145	MRPS21	1q21.2	4	6.2
ENSG00000117360	PRPF3	1q21.3	4	6.2
ENSG00000163125	RPRD2	1q21.3	4	6.2
ENSG00000143374	TARS2	1q21.3	4	6.2
ENSG00000143369	ECM1	1q21.3	4	6.2
ENSG00000143382	ADAMTSL4	1q21.3	4	6.2
ENSG00000225996	AL356356.1	1q21.3	4	6.2
ENSG00000203804	ADAMTSL4-AS1	1q21.3	4	6.2
ENSG00000143384	MCL1	1q21.3	4	6.2
ENSG00000143420	ENSA	1q21.3	4	6.2
ENSG00000143457	GOLPH3L	1q21.3	4	6.2
ENSG00000143452	HORMAD1	1q21.3	4	6.2
ENSG00000163131	CTSS	1q21.3	4	6.2
ENSG00000143850	PLEKHA6	1q32.1	4	6.2
ENSG00000158615	PPP1R15B	1q32.1	4	6.2
ENSG00000133056	PIK3C2B	1q32.1	4	6.2
ENSG00000198625	MDM4	1q32.1	4	6.2
ENSG00000170382	LRRN2	1q32.1	4	6.2
ENSG00000163531	NFASC	1q32.1	4	6.2
ENSG00000085382	HACE1	6q16.3	4	6.2
ENSG00000187772	LIN28B	6q16.3	4	6.2
ENSG00000112276	BVES	6q21	4	6.2
ENSG00000112297	AIM1	6q21	5	7.8
ENSG00000130347	RTN4IP1	6q21	5	7.8
ENSG00000130348	QRSL1	6q21	5	7.8
ENSG00000130349	C6orf203	6q21	5	7.8
ENSG00000178409	BEND3	6q21	5	7.8
ENSG00000164494	PDSS2	6q21	5	7.8
ENSG00000112320	SOBP	6q21	4	6.2
ENSG00000156687	UNC5D	8p12	4	6.2
ENSG00000215262	KCNU1	8p11.23	7	10.9
ENSG00000183779	ZNF703	8p11.23	11	17.2
ENSG00000147475	ERLIN2	8p11.23	8	12.5
ENSG00000147471	PROSC	8p11.23	7	10.9
ENSG00000020181	GPR124	8p11.23	8	12.5
ENSG00000104221	BRF2	8p11.23	8	12.5
ENSG00000156675	RAB11FIP1	8p11.23	8	12.5
ENSG00000169154	GOT1L1	8p11.23	7	10.9
ENSG00000188778	ADRB3	8p11.23	5	7.8
ENSG00000187840	EIF4EBP1	8p11.23	5	7.8
ENSG00000129691	ASH2L	8p11.23	5	7.8
ENSG00000147465	STAR	8p11.23	5	7.8
ENSG00000175324	LSM1	8p11.23	5	7.8
ENSG00000156735	BAG4	8p11.23	5	7.8
ENSG00000085788	DDHD2	8p11.23	6	9.4
ENSG00000147535	PPAPDC1B	8p11.23	6	9.4
ENSG00000147548	WHSC1L1	8p11.23	7	10.9
ENSG00000165046	LETM2	8p11.23	7	10.9
ENSG00000077782	FGFR1	8p11.23	7	10.9
ENSG00000196166	C8orf86	8p11.22	7	10.9
ENSG00000147526	TACC1	8p11.22	6	9.4
ENSG00000169499	PLEKHA2	8p11.22	8	12.5
ENSG00000169495	HTRA4	8p11.22	8	12.5
ENSG00000169490	TM2D2	8p11.22	8	12.5
ENSG00000168615	ADAM9	8p11.22	9	14.1
ENSG00000197140	ADAM32	8p11.22	8	12.5
ENSG00000168619	ADAM18	8p11.22	7	10.9
ENSG00000104755	ADAM2	8p11.22	7	10.9
ENSG00000131203	IDO1	8p11.21	8	12.5
ENSG00000188676	IDO2	8p11.21	8	12.5
ENSG00000176907	C8orf4	8p11.21	8	12.5
ENSG00000167904	TMEM68	8q12.1	4	6.2
ENSG00000137574	TGS1	8q12.1	4	6.2
ENSG00000254087	LYN	8q12.1	4	6.2
ENSG00000008988	RPS20	8q12.1	4	6.2
ENSG00000172680	MOS	8q12.1	4	6.2
ENSG00000181690	PLAG1	8q12.1	4	6.2
ENSG00000170791	CHCHD7	8q12.1	4	6.2
ENSG00000170786	SDR16C5	8q12.1	4	6.2
ENSG00000181195	PENK	8q12.1	4	6.2
ENSG00000104331	IMPAD1	8q12.1	4	6.2
ENSG00000169122	FAM110B	8q12.1	5	7.8
ENSG00000215114	UBXN2B	8q12.1	5	7.8
ENSG00000167910	CYP7A1	8q12.1	5	7.8
ENSG00000137575	SDCBP	8q12.1	5	7.8
ENSG00000035681	NSMAF	8q12.1	5	7.8
ENSG00000198846	TOX	8q12.1	6	9.4
ENSG00000178538	CA8	8q12.1	4	6.2
ENSG00000104388	RAB2A	8q12.1	4	6.2
ENSG00000171316	CHD7	8q12.2	4	6.2
ENSG00000177182	CLVS1	8q12.2	4	6.2
ENSG00000198363	ASPH	8q12.3	5	7.8
ENSG00000185942	NKAIN3	8q12.3	5	7.8
ENSG00000137563	GGH	8q12.3	5	7.8
ENSG00000137561	TTPA	8q12.3	5	7.8
ENSG00000185728	YTHDF3	8q12.3	5	7.8
ENSG00000180828	BHLHE22	8q12.3	6	9.4
ENSG00000172817	CYP7B1	8q12.3	5	7.8
ENSG00000104442	ARMC1	8q13.1	5	7.8
ENSG00000066855	MTFR1	8q13.1	7	10.9
ENSG00000205268	PDE7A	8q13.1	7	10.9
ENSG00000147570	DNAJC5B	8q13.1	6	9.4
ENSG00000147573	TRIM55	8q13.1	6	9.4
ENSG00000147571	CRH	8q13.1	6	9.4
ENSG00000179041	RRS1	8q13.1	6	9.4
ENSG00000147576	ADHFE1	8q13.1	6	9.4
ENSG00000169085	C8orf46	8q13.1	6	9.4
ENSG00000185697	MYBL1	8q13.1	6	9.4
ENSG00000175073	VCPIP1	8q13.1	5	7.8
ENSG00000213865	C8orf44	8q13.1	5	7.8
ENSG00000104205	SGK3	8q13.1	5	7.8
ENSG00000178460	MCMDC2	8q13.1	5	7.8
ENSG00000261787	TCF24	8q13.1	5	7.8
ENSG00000178125	PPP1R42	8q13.1	5	7.8
ENSG00000121022	COPS5	8q13.1	5	7.8
ENSG00000104218	CSPP1	8q13.2	5	7.8
ENSG00000066777	ARFGEF1	8q13.2	5	7.8
ENSG00000165078	CPA6	8q13.2	5	7.8
ENSG00000046889	PREX2	8q13.2	5	7.8
ENSG00000165084	C8orf34	8q13.2	4	6.2
ENSG00000137573	SULF1	8q13.2	5	7.8
ENSG00000137571	SLCO5A1	8q13.3	5	7.8
ENSG00000269197	AC090574.1	8q13.3	5	7.8
ENSG00000147596	PRDM14	8q13.3	5	7.8
ENSG00000140396	NCOA2	8q13.3	5	7.8
ENSG00000067167	TRAM1	8q13.3	4	6.2
ENSG00000147592	LACTB2	8q13.3	4	6.2
ENSG00000221947	XKR9	8q13.3	4	6.2
ENSG00000104313	EYA1	8q13.3	4	6.2
ENSG00000178860	MSC	8q13.3	6	9.4
ENSG00000104321	TRPA1	8q13.3	6	9.4
ENSG00000182674	KCNB2	8q13.3	6	9.4
ENSG00000147601	TERF1	8q21.11	7	10.9
ENSG00000164764	SBSPON	8q21.11	7	10.9
ENSG00000147604	RPL7	8q21.11	7	10.9
ENSG00000121039	RDH10	8q21.11	7	10.9
ENSG00000040341	STAU2	8q21.11	7	10.9
ENSG00000104343	UBE2W	8q21.11	7	10.9
ENSG00000154582	TCEB1	8q21.11	7	10.9
ENSG00000175606	TMEM70	8q21.11	7	10.9
ENSG00000154589	LY96	8q21.11	8	12.5
ENSG00000104369	JPH1	8q21.11	8	12.5
ENSG00000104381	GDAP1	8q21.11	8	12.5
ENSG00000137558	PI15	8q21.11	8	12.5
ENSG00000121005	CRISPLD1	8q21.11	7	10.9
ENSG00000164749	HNF4G	8q21.11	7	10.9
ENSG00000091656	ZFHX4	8q21.11	6	9.4
ENSG00000164751	PEX2	8q21.11	5	7.8
ENSG00000171033	PKIA	8q21.12	5	7.8
ENSG00000104427	ZC2HC1A	8q21.12	6	9.4
ENSG00000104432	IL7	8q21.12	6	9.4
ENSG00000104435	STMN2	8q21.13	4	6.2
ENSG00000164683	HEY1	8q21.13	4	6.2
ENSG00000147586	MRPS28	8q21.13	6	9.4
ENSG00000076554	TPD52	8q21.13	5	7.8
ENSG00000205189	ZBTB10	8q21.13	6	9.4
ENSG00000164684	ZNF704	8q21.13	6	9.4
ENSG00000076641	PAG1	8q21.13	5	7.8
ENSG00000164687	FABP5	8q21.13	4	6.2
ENSG00000147588	PMP2	8q21.13	4	6.2
ENSG00000205186	FABP9	8q21.13	4	6.2
ENSG00000170323	FABP4	8q21.13	4	6.2
ENSG00000197416	FABP12	8q21.13	4	6.2
ENSG00000133731	IMPA1	8q21.13	4	6.2
ENSG00000253598	SLC10A5	8q21.13	4	6.2
ENSG00000104231	ZFAND1	8q21.13	4	6.2
ENSG00000164695	CHMP4C	8q21.13	4	6.2
ENSG00000104497	SNX16	8q21.13	4	6.2
ENSG00000184672	RALYL	8q21.2	4	6.2
ENSG00000133739	LRRCC1	8q21.2	5	7.8
ENSG00000133740	E2F5	8q21.2	5	7.8
ENSG00000176731	C8orf59	8q21.2	5	7.8
ENSG00000185015	CA13	8q21.2	5	7.8
ENSG00000133742	CA1	8q21.2	5	7.8
ENSG00000164879	CA3	8q21.2	5	7.8
ENSG00000104267	CA2	8q21.2	4	6.2
ENSG00000147614	ATP6V0D2	8q21.3	5	7.8
ENSG00000147613	PSKH2	8q21.3	5	7.8
ENSG00000164893	SLC7A13	8q21.3	4	6.2
ENSG00000123124	WWP1	8q21.3	4	6.2
ENSG00000176623	RMDN1	8q21.3	4	6.2
ENSG00000085719	CPNE3	8q21.3	4	6.2
ENSG00000170289	CNGB3	8q21.3	4	6.2
ENSG00000176571	CNBD1	8q21.3	4	6.2
ENSG00000176566	DCAF4L2	8q21.3	4	6.2
ENSG00000156103	MMP16	8q21.3	5	7.8
ENSG00000104312	RIPK2	8q21.3	4	6.2
ENSG00000164823	OSGIN2	8q21.3	4	6.2
ENSG00000104320	NBN	8q21.3	4	6.2
ENSG00000104325	DECR1	8q21.3	4	6.2
ENSG00000104327	CALB1	8q21.3	4	6.2
ENSG00000180694	TMEM64	8q21.3	4	6.2
ENSG00000123119	NECAB1	8q21.3	4	6.2
ENSG00000155099	TMEM55A	8q21.3	4	6.2
ENSG00000155100	OTUD6B	8q21.3	4	6.2
ENSG00000214954	LRRC69	8q21.3	4	6.2
ENSG00000147606	SLC26A7	8q21.3	4	6.2
ENSG00000079102	RUNX1T1	8q21.3	5	7.8
ENSG00000205133	TRIQK	8q22.1	5	7.8
ENSG00000254318	C8orf87	8q22.1	5	7.8
ENSG00000188343	FAM92A1	8q22.1	5	7.8
ENSG00000183808	RBM12B	8q22.1	5	7.8
ENSG00000212998	RBM12B-AS1	8q22.1	5	7.8
ENSG00000164953	TMEM67	8q22.1	5	7.8
ENSG00000164951	PDP1	8q22.1	5	7.8
ENSG00000079112	CDH17	8q22.1	4	6.2
ENSG00000164949	GEM	8q22.1	4	6.2
ENSG00000197275	RAD54B	8q22.1	4	6.2
ENSG00000265817	FSBP	8q22.1	4	6.2
ENSG00000164944	KIAA1429	8q22.1	4	6.2
ENSG00000212997	AC023632.1	8q22.1	4	6.2
ENSG00000104413	ESRP1	8q22.1	4	6.2
ENSG00000156162	DPY19L4	8q22.1	4	6.2
ENSG00000164941	INTS8	8q22.1	4	6.2
ENSG00000175305	CCNE2	8q22.1	4	6.2
ENSG00000156170	NDUFAF6	8q22.1	4	6.2
ENSG00000164938	TP53INP1	8q22.1	4	6.2
ENSG00000175895	PLEKHF2	8q22.1	4	6.2
ENSG00000156172	C8orf37	8q22.1	4	6.2
ENSG00000156466	GDF6	8q22.1	4	6.2
ENSG00000156467	UQCRB	8q22.1	4	6.2
ENSG00000156469	MTERFD1	8q22.1	4	6.2
ENSG00000156471	PTDSS1	8q22.1	4	6.2
ENSG00000169439	SDC2	8q22.1	4	6.2
ENSG00000104324	CPQ	8q22.1	4	6.2
ENSG00000180543	TSPYL5	8q22.1	4	6.2
ENSG00000147649	MTDH	8q22.1	4	6.2
ENSG00000104341	LAPTM4B	8q22.1	4	6.2
ENSG00000132561	MATN2	8q22.1	4	6.2
ENSG00000156482	RPL30	8q22.2	4	6.2
ENSG00000177459	C8orf47	8q22.2	5	7.8
ENSG00000132541	HRSP12	8q22.2	5	7.8
ENSG00000104356	POP1	8q22.2	5	7.8
ENSG00000104361	NIPAL2	8q22.2	4	6.2
ENSG00000104375	STK3	8q22.2	5	7.8
ENSG00000156486	KCNS2	8q22.2	4	6.2
ENSG00000164920	OSR2	8q22.2	5	7.8
ENSG00000132549	VPS13B	8q22.2	6	9.4
ENSG00000164919	COX6C	8q22.2	7	10.9
ENSG00000132554	RGS22	8q22.2	8	12.5
ENSG00000156509	FBXO43	8q22.2	10	15.6
ENSG00000147669	POLR2K	8q22.2	10	15.6
ENSG00000104450	SPAG1	8q22.2	9	14.1
ENSG00000034677	RNF19A	8q22.2	9	14.1
ENSG00000186106	ANKRD46	8q22.2	10	15.6
ENSG00000174226	SNX31	8q22.3	10	15.6
ENSG00000070756	PABPC1	8q22.3	10	15.6
ENSG00000164924	YWHAZ	8q22.3	10	15.6
ENSG00000120963	ZNF706	8q22.3	11	17.2
ENSG00000083307	GRHL2	8q22.3	12	18.8
ENSG00000104490	NCALD	8q22.3	12	18.8
ENSG00000048392	RRM2B	8q22.3	11	17.2
ENSG00000104517	UBR5	8q22.3	11	17.2
ENSG00000155087	ODF1	8q22.3	11	17.2
ENSG00000155090	KLF10	8q22.3	11	17.2
ENSG00000155096	AZIN1	8q22.3	12	18.8
ENSG00000155097	ATP6V1C1	8q22.3	12	18.8
ENSG00000236939	C8orf56	8q22.3	12	18.8
ENSG00000164929	BAALC	8q22.3	12	18.8
ENSG00000164930	FZD6	8q22.3	12	18.8
ENSG00000164932	CTHRC1	8q22.3	11	17.2
ENSG00000164933	SLC25A32	8q22.3	11	17.2
ENSG00000164934	DCAF13	8q22.3	11	17.2
ENSG00000176406	RIMS2	8q22.3	9	14.1
ENSG00000147647	DPYS	8q22.3	9	14.1
ENSG00000164935	DCSTAMP	8q22.3	9	14.1
ENSG00000147650	LRP12	8q22.3	11	17.2
ENSG00000169946	ZFPM2	8q23.1	12	18.8
ENSG00000164830	OXR1	8q23.1	12	18.8
ENSG00000174429	ABRA	8q23.1	11	17.2
ENSG00000154188	ANGPT1	8q23.1	10	15.6
ENSG00000147655	RSPO2	8q23.1	10	15.6
ENSG00000104408	EIF3E	8q23.1	9	14.1
ENSG00000104412	EMC2	8q23.1	10	15.6
ENSG00000164841	TMEM74	8q23.1	8	12.5
ENSG00000174417	TRHR	8q23.1	8	12.5
ENSG00000120526	NUDCD1	8q23.1	8	12.5
ENSG00000120533	ENY2	8q23.1	8	12.5
ENSG00000205038	PKHD1L1	8q23.1	8	12.5
ENSG00000147654	EBAG9	8q23.2	7	10.9
ENSG00000147642	SYBU	8q23.2	8	12.5
ENSG00000248050	RP11-422N16.3	8q23.2	9	14.1
ENSG00000164794	KCNV1	8q23.2	9	14.1
ENSG00000164796	CSMD3	8q23.3	9	14.1
ENSG00000104447	TRPS1	8q23.3	16	25
ENSG00000147677	EIF3H	8q24.11	11	17.2
ENSG00000147679	UTP23	8q24.11	10	15.6
ENSG00000164754	RAD21	8q24.11	10	15.6
ENSG00000205002	AARD	8q24.11	10	15.6
ENSG00000164756	SLC30A8	8q24.11	10	15.6
ENSG00000164758	MED30	8q24.11	9	14.1
ENSG00000182197	EXT1	8q24.11	9	14.1
ENSG00000177570	SAMD12	8q24.12	10	15.6
ENSG00000164761	TNFRSF11B	8q24.12	11	17.2
ENSG00000184374	COLEC10	8q24.12	11	17.2
ENSG00000147676	MAL2	8q24.12	10	15.6
ENSG00000136999	NOV	8q24.12	10	15.6
ENSG00000136960	ENPP2	8q24.12	10	15.6
ENSG00000064313	TAF2	8q24.12	9	14.1
ENSG00000136982	DSCC1	8q24.12	9	14.1
ENSG00000155792	DEPTOR	8q24.12	9	14.1
ENSG00000187955	COL14A1	8q24.12	7	10.9
ENSG00000172172	MRPL13	8q24.12	10	15.6
ENSG00000172167	MTBP	8q24.12	10	15.6
ENSG00000172164	SNTB1	8q24.12	9	14.1
ENSG00000170961	HAS2	8q24.13	7	10.9
ENSG00000178764	ZHX2	8q24.13	9	14.1
ENSG00000136986	DERL1	8q24.13	9	14.1
ENSG00000156787	TBC1D31	8q24.13	10	15.6
ENSG00000147689	FAM83A	8q24.13	10	15.6
ENSG00000189376	C8orf76	8q24.13	10	15.6
ENSG00000259305	ZHX1-C8ORF76	8q24.13	10	15.6
ENSG00000165156	ZHX1	8q24.13	10	15.6
ENSG00000156802	ATAD2	8q24.13	10	15.6
ENSG00000156795	WDYHV1	8q24.13	10	15.6
ENSG00000156804	FBXO32	8q24.13	10	15.6
ENSG00000175946	KLHL38	8q24.13	10	15.6
ENSG00000104537	ANXA13	8q24.13	10	15.6
ENSG00000176853	FAM91A1	8q24.13	10	15.6
ENSG00000214814	FER1L6	8q24.13	10	15.6
ENSG00000164983	TMEM65	8q24.13	11	17.2
ENSG00000183665	TRMT12	8q24.13	11	17.2
ENSG00000170881	RNF139	8q24.13	10	15.6
ENSG00000147687	TATDN1	8q24.13	10	15.6
ENSG00000147684	NDUFB9	8q24.13	12	18.8
ENSG00000170873	MTSS1	8q24.13	12	18.8
ENSG00000180938	ZNF572	8q24.13	10	15.6
ENSG00000104549	SQLE	8q24.13	10	15.6
ENSG00000164961	KIAA0196	8q24.13	10	15.6
ENSG00000156831	NSMCE2	8q24.13	10	15.6
ENSG00000173334	TRIB1	8q24.13	10	15.6
ENSG00000168672	FAM84B	8q24.21	10	15.6
ENSG00000212993	POU5F1B	8q24.21	11	17.2
ENSG00000136997	MYC	8q24.21	12	18.8
ENSG00000256655	TMEM75	8q24.21	12	18.8
ENSG00000147697	GSDMC	8q24.21	6	9.4
ENSG00000153310	FAM49B	8q24.21	6	9.4
ENSG00000153317	ASAP1	8q24.21	5	7.8
ENSG00000155897	ADCY8	8q24.22	4	6.2
ENSG00000132294	EFR3A	8q24.22	4	6.2
ENSG00000253117	OC90	8q24.22	4	6.2
ENSG00000132297	HHLA1	8q24.22	4	6.2
ENSG00000184156	KCNQ3	8q24.22	5	7.8
ENSG00000129295	LRRC6	8q24.22	6	9.4
ENSG00000165071	TMEM71	8q24.22	6	9.4
ENSG00000129292	PHF20L1	8q24.22	5	7.8
ENSG00000042832	TG	8q24.22	5	7.8
ENSG00000155926	SLA	8q24.22	5	7.8
ENSG00000104415	WISP1	8q24.22	5	7.8
ENSG00000104419	NDRG1	8q24.22	4	6.2
ENSG00000008513	ST3GAL1	8q24.22	4	6.2
ENSG00000066827	ZFAT	8q24.22	4	6.2
ENSG00000131773	KHDRBS3	8q24.23	4	6.2
ENSG00000147724	FAM135B	8q24.23	4	6.2
ENSG00000169436	COL22A1	8q24.23	5	7.8
ENSG00000169427	KCNK9	8q24.3	4	6.2
ENSG00000167632	TRAPPC9	8q24.3	4	6.2
ENSG00000250733	C8orf17	8q24.3	5	7.8
ENSG00000104472	CHRAC1	8q24.3	4	6.2
ENSG00000123908	AGO2	8q24.3	4	6.2
ENSG00000169398	PTK2	8q24.3	4	6.2
ENSG00000105339	DENND3	8q24.3	4	6.2
ENSG00000022567	SLC45A4	8q24.3	4	6.2
ENSG00000204882	GPR20	8q24.3	5	7.8
ENSG00000184489	PTP4A3	8q24.3	5	7.8
ENSG00000171045	TSNARE1	8q24.3	4	6.2
ENSG00000181790	BAI1	8q24.3	5	7.8
ENSG00000198576	ARC	8q24.3	5	7.8
ENSG00000167653	PSCA	8q24.3	5	7.8
ENSG00000160886	LY6K	8q24.3	5	7.8
ENSG00000130193	THEM6	8q24.3	5	7.8
ENSG00000126233	SLURP1	8q24.3	5	7.8
ENSG00000197353	LYPD2	8q24.3	5	7.8
ENSG00000180155	LYNX1	8q24.3	5	7.8
ENSG00000167656	LY6D	8q24.3	5	7.8
ENSG00000104499	GML	8q24.3	4	6.2
ENSG00000160882	CYP11B1	8q24.3	4	6.2
ENSG00000179142	CYP11B2	8q24.3	4	6.2
ENSG00000160932	LY6E	8q24.3	4	6.2
ENSG00000177335	C8orf31	8q24.3	4	6.2
ENSG00000176956	LY6H	8q24.3	4	6.2
ENSG00000182851	GPIHBP1	8q24.3	4	6.2
ENSG00000181638	ZFP41	8q24.3	4	6.2
ENSG00000250571	GLI4	8q24.3	5	7.8
ENSG00000185730	ZNF696	8q24.3	4	6.2
ENSG00000184428	TOP1MT	8q24.3	4	6.2
ENSG00000158106	RHPN1	8q24.3	5	7.8
ENSG00000182759	MAFA	8q24.3	4	6.2
ENSG00000014164	ZC3H3	8q24.3	4	6.2
ENSG00000104518	GSDMD	8q24.3	4	6.2
ENSG00000204839	MROH6	8q24.3	4	6.2
ENSG00000147813	NAPRT1	8q24.3	5	7.8
ENSG00000104529	EEF1D	8q24.3	5	7.8
ENSG00000179886	TIGD5	8q24.3	5	7.8
ENSG00000104524	PYCRL	8q24.3	5	7.8
ENSG00000104522	TSTA3	8q24.3	5	7.8
ENSG00000183309	ZNF623	8q24.3	4	6.2
ENSG00000181135	ZNF707	8q24.3	4	6.2
ENSG00000255181	CCDC166	8q24.3	4	6.2
ENSG00000181085	MAPK15	8q24.3	4	6.2
ENSG00000180921	FAM83H	8q24.3	4	6.2
ENSG00000180900	SCRIB	8q24.3	4	6.2
ENSG00000179950	PUF60	8q24.3	4	6.2
ENSG00000185189	NRBP2	8q24.3	4	6.2
ENSG00000227184	EPPK1	8q24.3	5	7.8
ENSG00000178209	PLEC	8q24.3	4	6.2
ENSG00000178685	PARP10	8q24.3	4	6.2
ENSG00000178719	GRINA	8q24.3	4	6.2
ENSG00000186583	SPATC1	8q24.3	4	6.2
ENSG00000178814	OPLAH	8q24.3	4	6.2
ENSG00000178896	EXOSC4	8q24.3	4	6.2
ENSG00000197858	GPAA1	8q24.3	4	6.2
ENSG00000179091	CYC1	8q24.3	4	6.2
ENSG00000179526	SHARPIN	8q24.3	4	6.2
ENSG00000179632	MAF1	8q24.3	4	6.2
ENSG00000179698	KIAA1875	8q24.3	4	6.2
ENSG00000179832	MROH1	8q24.3	4	6.2
ENSG00000170727	BOP1	8q24.3	4	6.2
ENSG00000185122	HSF1	8q24.3	4	6.2
ENSG00000185000	DGAT1	8q24.3	5	7.8
ENSG00000170616	SCRT1	8q24.3	4	6.2
ENSG00000214597	TMEM249	8q24.3	4	6.2
ENSG00000185803	SLC52A2	8q24.3	4	6.2
ENSG00000182325	FBXL6	8q24.3	4	6.2
ENSG00000173137	ADCK5	8q24.3	4	6.2
ENSG00000071894	CPSF1	8q24.3	4	6.2
ENSG00000147804	SLC39A4	8q24.3	4	6.2
ENSG00000160948	VPS28	8q24.3	4	6.2
ENSG00000160949	TONSL	8q24.3	4	6.2
ENSG00000187954	CYHR1	8q24.3	4	6.2
ENSG00000167702	KIFC2	8q24.3	4	6.2
ENSG00000160973	FOXH1	8q24.3	4	6.2
ENSG00000160972	PPP1R16A	8q24.3	4	6.2
ENSG00000167701	GPT	8q24.3	4	6.2
ENSG00000167700	MFSD3	8q24.3	4	6.2
ENSG00000160957	RECQL4	8q24.3	4	6.2
ENSG00000160959	LRRC14	8q24.3	4	6.2
ENSG00000254402	LRRC24	8q24.3	4	6.2
ENSG00000213563	C8orf82	8q24.3	4	6.2
ENSG00000147799	ARHGAP39	8q24.3	4	6.2
ENSG00000198169	ZNF251	8q24.3	4	6.2
ENSG00000196378	ZNF34	8q24.3	4	6.2
ENSG00000161016	RPL8	8q24.3	4	6.2
ENSG00000197363	ZNF517	8q24.3	4	6.2
ENSG00000147789	ZNF7	8q24.3	4	6.2
ENSG00000170619	COMMD5	8q24.3	4	6.2
ENSG00000196150	ZNF250	8q24.3	4	6.2
ENSG00000170631	ZNF16	8q24.3	4	6.2
ENSG00000182307	C8orf33	8q24.3	4	6.2
ENSG00000197345	MRPL21	11q13.3	5	7.8
ENSG00000132740	IGHMBP2	11q13.3	5	7.8
ENSG00000172938	MRGPRD	11q13.3	5	7.8
ENSG00000172935	MRGPRF	11q13.3	5	7.8
ENSG00000162341	TPCN2	11q13.3	7	10.9
ENSG00000172927	MYEOV	11q13.3	11	17.2
ENSG00000110092	CCND1	11q13.3	14	21.9
ENSG00000149716	ORAOV1	11q13.3	14	21.9
ENSG00000162344	FGF19	11q13.3	14	21.9
ENSG00000075388	FGF4	11q13.3	14	21.9
ENSG00000186895	FGF3	11q13.3	14	21.9
ENSG00000131620	ANO1	11q13.3	12	18.8
ENSG00000168040	FADD	11q13.3	12	18.8
ENSG00000131626	PPFIA1	11q13.3	10	15.6
ENSG00000085733	CTTN	11q13.3	10	15.6
ENSG00000162105	SHANK2	11q13.4	6	9.4
ENSG00000244411	KRTAP5-7	11q13.4	4	6.2
ENSG00000241233	KRTAP5-8	11q13.4	4	6.2
ENSG00000181924	COA4	11q13.4	4	6.2
ENSG00000175575	PAAF1	11q13.4	4	6.2
ENSG00000187726	DNAJB13	11q13.4	4	6.2
ENSG00000175567	UCP2	11q13.4	4	6.2
ENSG00000175564	UCP3	11q13.4	4	6.2
ENSG00000168014	C2CD3	11q13.4	5	7.8
ENSG00000214517	PPME1	11q13.4	7	10.9
ENSG00000149380	P4HA3	11q13.4	6	9.4
ENSG00000165434	PGM2L1	11q13.4	6	9.4
ENSG00000175538	KCNE3	11q13.4	7	10.9
ENSG00000175536	LIPT2	11q13.4	7	10.9
ENSG00000077514	POLD3	11q13.4	5	7.8
ENSG00000054938	CHRDL2	11q13.4	4	6.2
ENSG00000166439	RNF169	11q13.4	4	6.2
ENSG00000166435	XRRA1	11q13.4	4	6.2
ENSG00000118363	SPCS2	11q13.4	4	6.2
ENSG00000162139	NEU3	11q13.4	4	6.2
ENSG00000171561	OR2AT4	11q13.4	4	6.2
ENSG00000137491	SLCO2B1	11q13.4	4	6.2
ENSG00000261594	TPBGL	11q13.4	4	6.2
ENSG00000198382	UVRAG	11q13.5	4	6.2
ENSG00000085741	WNT11	11q13.5	4	6.2
ENSG00000137492	PRKRIR	11q13.5	4	6.2
ENSG00000158636	C11orf30	11q13.5	4	6.2
ENSG00000182704	TSKU	11q13.5	4	6.2
ENSG00000078124	ACER3	11q13.5	5	7.8
ENSG00000198488	B3GNT6	11q13.5	6	9.4
ENSG00000149260	CAPN5	11q13.5	6	9.4
ENSG00000254550	OMP	11q13.5	6	9.4
ENSG00000137474	MYO7A	11q13.5	5	7.8
ENSG00000178795	GDPD4	11q13.5	5	7.8
ENSG00000149269	PAK1	11q14.1	7	10.9
ENSG00000268635	DKFZP434E1119	11q14.1	7	10.9
ENSG00000074201	CLNS1A	11q14.1	7	10.9
ENSG00000178301	AQP11	11q14.1	7	10.9
ENSG00000048649	RSF1	11q14.1	7	10.9
ENSG00000087884	AAMDC	11q14.1	7	10.9
ENSG00000149262	INTS4	11q14.1	7	10.9
ENSG00000151364	KCTD14	11q14.1	7	10.9
ENSG00000259112	NDUFC2-KCTD14	11q14.1	7	10.9
ENSG00000151365	THRSP	11q14.1	7	10.9
ENSG00000151366	NDUFC2	11q14.1	7	10.9
ENSG00000159063	ALG8	11q14.1	6	9.4
ENSG00000188997	KCTD21	11q14.1	5	7.8
ENSG00000118369	USP35	11q14.1	5	7.8
ENSG00000033327	GAB2	11q14.1	5	7.8
ENSG00000137513	NARS2	11q14.1	4	6.2
ENSG00000111530	CAND1	12q14.3	4	6.2
ENSG00000127334	DYRK2	12q15	4	6.2
ENSG00000111537	IFNG	12q15	4	6.2
ENSG00000111536	IL26	12q15	4	6.2
ENSG00000127318	IL22	12q15	4	6.2
ENSG00000111554	MDM1	12q15	4	6.2
ENSG00000111605	CPSF6	12q15	5	7.8
ENSG00000090382	LYZ	12q15	5	7.8
ENSG00000127337	YEATS4	12q15	5	7.8
ENSG00000166225	FRS2	12q15	5	7.8
ENSG00000166226	CCT2	12q15	5	7.8
ENSG00000198812	LRRC10	12q15	5	7.8
ENSG00000127325	BEST3	12q15	4	6.2
ENSG00000127328	RAB3IP	12q15	4	6.2
ENSG00000166268	MYRFL	12q15	4	6.2
ENSG00000111596	CNOT2	12q15	4	6.2
ENSG00000121749	TBC1D15	12q21.1	4	6.2
ENSG00000139287	TPH2	12q21.1	4	6.2
ENSG00000034152	MAP2K3	17p11.2	5	7.8
ENSG00000109046	WSB1	17q11.1	4	6.2
ENSG00000141068	KSR1	17q11.2	7	10.9
ENSG00000168961	LGALS9	17q11.2	4	6.2
ENSG00000007171	NOS2	17q11.2	4	6.2
ENSG00000232859	LYRM9	17q11.2	5	7.8
ENSG00000109084	TMEM97	17q11.2	4	6.2
ENSG00000109083	IFT20	17q11.2	4	6.2
ENSG00000109079	TNFAIP1	17q11.2	6	9.4
ENSG00000004142	POLDIP2	17q11.2	6	9.4
ENSG00000244045	TMEM199	17q11.2	7	10.9
ENSG00000109072	VTN	17q11.2	7	10.9
ENSG00000004139	SARM1	17q11.2	7	10.9
ENSG00000076351	SLC46A1	17q11.2	7	10.9
ENSG00000258472	RP11-192H23.4	17q11.2	7	10.9
ENSG00000007216	SLC13A2	17q11.2	7	10.9
ENSG00000109101	FOXN1	17q11.2	7	10.9
ENSG00000109103	UNC119	17q11.2	8	12.5
ENSG00000087111	PIGS	17q11.2	8	12.5
ENSG00000109107	ALDOC	17q11.2	8	12.5
ENSG00000076382	SPAG5	17q11.2	8	12.5
ENSG00000167524	SGK494	17q11.2	7	10.9
ENSG00000007202	KIAA0100	17q11.2	8	12.5
ENSG00000132581	SDF2	17q11.2	7	10.9
ENSG00000109111	SUPT6H	17q11.2	7	10.9
ENSG00000167525	PROCA1	17q11.2	7	10.9
ENSG00000109113	RAB34	17q11.2	8	12.5
ENSG00000198242	RPL23A	17q11.2	8	12.5
ENSG00000160606	TLCD1	17q11.2	8	12.5
ENSG00000160602	NEK8	17q11.2	8	12.5
ENSG00000076604	TRAF4	17q11.2	8	12.5
ENSG00000173065	FAM222B	17q11.2	7	10.9
ENSG00000132591	ERAL1	17q11.2	8	12.5
ENSG00000132589	FLOT2	17q11.2	7	10.9
ENSG00000167536	DHRS13	17q11.2	7	10.9
ENSG00000109118	PHF12	17q11.2	7	10.9
ENSG00000179761	PIPOX	17q11.2	7	10.9
ENSG00000063015	SEZ6	17q11.2	7	10.9
ENSG00000196535	MYO18A	17q11.2	8	12.5
ENSG00000221995	TIAF1	17q11.2	7	10.9
ENSG00000108255	CRYBA1	17q11.2	9	14.1
ENSG00000108256	NUFIP2	17q11.2	9	14.1
ENSG00000160551	TAOK1	17q11.2	10	15.6
ENSG00000168792	ABHD15	17q11.2	10	15.6
ENSG00000167543	TP53I13	17q11.2	10	15.6
ENSG00000108262	GIT1	17q11.2	10	15.6
ENSG00000198720	ANKRD13B	17q11.2	10	15.6
ENSG00000167549	CORO6	17q11.2	10	15.6
ENSG00000141298	SSH2	17q11.2	9	14.1
ENSG00000176927	EFCAB5	17q11.2	6	9.4
ENSG00000126653	NSRP1	17q11.2	7	10.9
ENSG00000108576	SLC6A4	17q11.2	7	10.9
ENSG00000108578	BLMH	17q11.2	7	10.9
ENSG00000182271	TMIGD1	17q11.2	7	10.9
ENSG00000108582	CPD	17q11.2	7	10.9
ENSG00000108587	GOSR1	17q11.2	6	9.4
ENSG00000176390	CRLF3	17q11.2	6	9.4
ENSG00000176208	ATAD5	17q11.2	4	6.2
ENSG00000269402	AC116407.2	17q11.2	4	6.2
ENSG00000006042	TMEM98	17q11.2	4	6.2
ENSG00000141316	SPACA3	17q11.2	4	6.2
ENSG00000108691	CCL2	17q12	4	6.2
ENSG00000236320	SLFN14	17q12	4	6.2
ENSG00000108733	PEX12	17q12	6	9.4
ENSG00000187456	RDM1	17q12	4	6.2
ENSG00000161572	LYZL6	17q12	4	6.2
ENSG00000161573	CCL16	17q12	5	7.8
ENSG00000213494	CCL14	17q12	5	7.8
ENSG00000161574	CCL15-CCL14	17q12	5	7.8
ENSG00000267596	CCL15	17q12	5	7.8
ENSG00000167236	CCL23	17q12	6	9.4
ENSG00000006074	CCL18	17q12	5	7.8
ENSG00000108278	ZNHIT3	17q12	5	7.8
ENSG00000141140	MYO19	17q12	5	7.8
ENSG00000184886	PIGW	17q12	5	7.8
ENSG00000005955	GGNBP2	17q12	4	6.2
ENSG00000129282	MRM1	17q12	4	6.2
ENSG00000132130	LHX1	17q12	7	10.9
ENSG00000108270	AATF	17q12	6	9.4
ENSG00000132142	ACACA	17q12	8	12.5
ENSG00000167230	C17orf78	17q12	9	14.1
ENSG00000108264	TADA2A	17q12	10	15.6
ENSG00000161326	DUSP14	17q12	10	15.6
ENSG00000006114	SYNRG	17q12	10	15.6
ENSG00000141141	DDX52	17q12	9	14.1
ENSG00000108753	HNF1B	17q12	9	14.1
ENSG00000174100	MRPL45	17q12	16	25
ENSG00000188888	GPR179	17q12	17	26.6
ENSG00000174111	SOCS7	17q12	18	28.1
ENSG00000225485	ARHGAP23	17q12	19	29.7
ENSG00000017373	SRCIN1	17q12	22	34.4
ENSG00000179294	C17orf96	17q12	22	34.4
ENSG00000108292	MLLT6	17q12	24	37.5
ENSG00000269094	AC006449.1	17q12	23	35.9
ENSG00000230055	CISD3	17q12	24	37.5
ENSG00000056661	PCGF2	17q12	24	37.5
ENSG00000108294	PSMB3	17q12	24	37.5
ENSG00000141720	PIP4K2B	17q12	23	35.9
ENSG00000108296	CWC25	17q12	23	35.9
ENSG00000214556	C17orf98	17q12	23	35.9
ENSG00000125691	RPL23	17q12	23	35.9
ENSG00000002834	LASP1	17q12	25	39.1
ENSG00000204952	FBXO47	17q12	26	40.6
ENSG00000161381	PLXDC1	17q12	27	42.2
ENSG00000141748	ARL5C	17q12	26	40.6
ENSG00000067191	CACNB1	17q12	28	43.8
ENSG00000108298	RPL19	17q12	27	42.2
ENSG00000141750	STAC2	17q12	28	43.8
ENSG00000108306	FBXL20	17q12	31	48.4
ENSG00000125686	MED1	17q12	37	57.8
ENSG00000167258	CDK12	17q12	40	62.5
ENSG00000171532	NEUROD2	17q12	49	76.6
ENSG00000131771	PPP1R1B	17q12	53	82.8
ENSG00000131748	STARD3	17q12	53	82.8
ENSG00000173991	TCAP	17q12	54	84.4
ENSG00000141744	PNMT	17q12	54	84.4
ENSG00000161395	PGAP3	17q12	54	84.4
ENSG00000141736	ERBB2	17q12	54	84.4
ENSG00000141741	MIEN1	17q12	54	84.4
ENSG00000141738	GRB7	17q12	54	84.4
ENSG00000161405	IKZF3	17q12	48	75
ENSG00000186075	ZPBP2	17q12	44	68.8
ENSG00000073605	GSDMB	17q12	40	62.5
ENSG00000172057	ORMDL3	17q12	39	60.9
ENSG00000204913	LRRC3C	17q12	39	60.9
ENSG00000167914	GSDMA	17q21.1	38	59.4
ENSG00000108344	PSMD3	17q21.1	36	56.2
ENSG00000108342	CSF3	17q21.1	35	54.7
ENSG00000008838	MED24	17q21.1	33	51.6
ENSG00000126351	THRA	17q21.1	31	48.4
ENSG00000126368	NR1D1	17q21.1	30	46.9
ENSG00000188895	MSL1	17q21.1	28	43.8
ENSG00000108349	CASC3	17q21.1	28	43.8
ENSG00000108352	RAPGEFL1	17q21.1	27	42.2
ENSG00000171475	WIPF2	17q21.2	24	37.5
ENSG00000094804	CDC6	17q21.2	22	34.4
ENSG00000131759	RARA	17q21.2	19	29.7
ENSG00000183153	GJD3	17q21.2	16	25
ENSG00000131747	TOP2A	17q21.2	15	23.4
ENSG00000141753	IGFBP4	17q21.2	16	25
ENSG00000131746	TNS4	17q21.2	16	25
ENSG00000126353	CCR7	17q21.2	15	23.4
ENSG00000073584	SMARCE1	17q21.2	14	21.9
ENSG00000213424	KRT222	17q21.2	14	21.9
ENSG00000167916	KRT24	17q21.2	15	23.4
ENSG00000204897	KRT25	17q21.2	15	23.4
ENSG00000186393	KRT26	17q21.2	14	21.9
ENSG00000171446	KRT27	17q21.2	14	21.9
ENSG00000173908	KRT28	17q21.2	11	17.2
ENSG00000186395	KRT10	17q21.2	11	17.2
ENSG00000167920	TMEM99	17q21.2	11	17.2
ENSG00000187242	KRT12	17q21.2	11	17.2
ENSG00000171431	KRT20	17q21.2	11	17.2
ENSG00000108244	KRT23	17q21.2	10	15.6
ENSG00000196859	KRT39	17q21.2	10	15.6
ENSG00000204889	KRT40	17q21.2	11	17.2
ENSG00000212899	KRTAP3-3	17q21.2	12	18.8
ENSG00000212900	KRTAP3-2	17q21.2	12	18.8
ENSG00000212901	KRTAP3-1	17q21.2	11	17.2
ENSG00000221852	KRTAP1-5	17q21.2	12	18.8
ENSG00000204887	KRTAP1-4	17q21.2	12	18.8
ENSG00000221880	KRTAP1-3	17q21.2	12	18.8
ENSG00000188581	KRTAP1-1	17q21.2	12	18.8
ENSG00000212725	KRTAP2-1	17q21.2	11	17.2
ENSG00000214518	KRTAP2-2	17q21.2	12	18.8
ENSG00000212724	KRTAP2-3	17q21.2	12	18.8
ENSG00000213417	KRTAP2-4	17q21.2	12	18.8
ENSG00000240871	KRTAP4-7	17q21.2	12	18.8
ENSG00000213416	KRTAP4-12	17q21.2	10	15.6
ENSG00000198090	KRTAP4-6	17q21.2	10	15.6
ENSG00000198271	KRTAP4-5	17q21.2	9	14.1
ENSG00000171396	KRTAP4-4	17q21.2	9	14.1
ENSG00000196156	KRTAP4-3	17q21.2	9	14.1
ENSG00000244537	KRTAP4-2	17q21.2	10	15.6
ENSG00000198443	KRTAP4-1	17q21.2	10	15.6
ENSG00000240542	KRTAP9-1	17q21.2	10	15.6
ENSG00000239886	KRTAP9-2	17q21.2	10	15.6
ENSG00000198083	KRTAP9-9	17q21.2	10	15.6
ENSG00000212658	KRTAP29-1	17q21.2	11	17.2
ENSG00000212657	KRTAP16-1	17q21.2	11	17.2
ENSG00000186860	KRTAP17-1	17q21.2	12	18.8
ENSG00000006059	KRT33A	17q21.2	11	17.2
ENSG00000131738	KRT33B	17q21.2	11	17.2
ENSG00000131737	KRT34	17q21.2	12	18.8
ENSG00000094796	KRT31	17q21.2	11	17.2
ENSG00000108417	KRT37	17q21.2	9	14.1
ENSG00000171360	KRT38	17q21.2	9	14.1
ENSG00000108759	KRT32	17q21.2	8	12.5
ENSG00000197079	KRT35	17q21.2	8	12.5
ENSG00000126337	KRT36	17q21.2	8	12.5
ENSG00000171401	KRT13	17q21.2	7	10.9
ENSG00000171346	KRT15	17q21.2	7	10.9
ENSG00000171345	KRT19	17q21.2	7	10.9
ENSG00000171403	KRT9	17q21.2	6	9.4
ENSG00000120094	HOXB1	17q21.32	6	9.4
ENSG00000173917	HOXB2	17q21.32	6	9.4
ENSG00000120093	HOXB3	17q21.32	6	9.4
ENSG00000182742	HOXB4	17q21.32	7	10.9
ENSG00000120075	HOXB5	17q21.32	6	9.4
ENSG00000108511	HOXB6	17q21.32	6	9.4
ENSG00000260027	HOXB7	17q21.32	8	12.5
ENSG00000120068	HOXB8	17q21.32	8	12.5
ENSG00000170689	HOXB9	17q21.32	8	12.5
ENSG00000159182	PRAC1	17q21.32	9	14.1
ENSG00000159184	HOXB13	17q21.32	9	14.1
ENSG00000170703	TTLL6	17q21.32	9	14.1
ENSG00000136436	CALCOCO2	17q21.32	11	17.2
ENSG00000159199	ATP5G1	17q21.32	12	18.8
ENSG00000159202	UBE2Z	17q21.32	12	18.8
ENSG00000159210	SNF8	17q21.32	12	18.8
ENSG00000159224	GIP	17q21.32	11	17.2
ENSG00000159217	IGF2BP1	17q21.32	9	14.1
ENSG00000167080	B4GALNT2	17q21.32	9	14.1
ENSG00000167083	GNGT2	17q21.32	10	15.6
ENSG00000108798	ABI3	17q21.32	11	17.2
ENSG00000173868	PHOSPHO1	17q21.32	11	17.2
ENSG00000198740	ZNF652	17q21.33	10	15.6
ENSG00000167085	PHB	17q21.33	9	14.1
ENSG00000064300	NGFR	17q21.33	9	14.1
ENSG00000182575	NXPH3	17q21.33	9	14.1
ENSG00000121067	SPOP	17q21.33	9	14.1
ENSG00000121073	SLC35B1	17q21.33	10	15.6
ENSG00000121104	FAM117A	17q21.33	11	17.2
ENSG00000136504	KAT7	17q21.33	13	20.3
ENSG00000176358	TAC4	17q21.33	14	21.9
ENSG00000108813	DLX4	17q21.33	15	23.4
ENSG00000064195	DLX3	17q21.33	13	20.3
ENSG00000005884	ITGA3	17q21.33	12	18.8
ENSG00000005882	PDK2	17q21.33	12	18.8
ENSG00000167100	SAMD14	17q21.33	12	18.8
ENSG00000108819	PPP1R9B	17q21.33	13	20.3
ENSG00000108823	SGCA	17q21.33	14	21.9
ENSG00000108821	COL1A1	17q21.33	14	21.9
ENSG00000167105	TMEM92	17q21.33	14	21.9
ENSG00000015532	XYLT2	17q21.33	14	21.9
ENSG00000108826	MRPL27	17q21.33	13	20.3
ENSG00000154920	EME1	17q21.33	13	20.3
ENSG00000108829	LRRC59	17q21.33	12	18.8
ENSG00000167107	ACSF2	17q21.33	16	25
ENSG00000136457	CHAD	17q21.33	16	25
ENSG00000136444	RSAD1	17q21.33	16	25
ENSG00000136449	MYCBPAP	17q21.33	15	23.4
ENSG00000049283	EPN3	17q21.33	15	23.4
ENSG00000006282	SPATA20	17q21.33	15	23.4
ENSG00000006283	CACNA1G	17q21.33	15	23.4
ENSG00000108846	ABCC3	17q21.33	14	21.9
ENSG00000154945	ANKRD40	17q21.33	14	21.9
ENSG00000108848	LUC7L3	17q21.33	14	21.9
ENSG00000173714	WFIKKN2	17q21.33	14	21.9
ENSG00000141232	TOB1	17q21.33	14	21.9
ENSG00000008294	SPAG9	17q21.33	12	18.8
ENSG00000239672	NME1	17q21.33	12	18.8
ENSG00000243678	NME1-NME2	17q21.33	12	18.8
ENSG00000011052	NME2	17q21.33	12	18.8
ENSG00000011258	MBTD1	17q21.33	11	17.2
ENSG00000011260	UTP18	17q21.33	10	15.6
ENSG00000154975	CA10	17q21.33	9	14.1
ENSG00000227011	C17orf112	17q22	5	7.8
ENSG00000141200	KIF2B	17q22	4	6.2
ENSG00000141198	TOM1L1	17q22	6	9.4
ENSG00000166260	COX11	17q22	6	9.4
ENSG00000166263	STXBP4	17q22	5	7.8
ENSG00000108924	HLF	17q22	7	10.9
ENSG00000108960	MMD	17q22	7	10.9
ENSG00000166292	TMEM100	17q22	10	15.6
ENSG00000141179	PCTP	17q22	9	14.1
ENSG00000153930	ANKFN1	17q22	5	7.8
ENSG00000183691	NOG	17q22	4	6.2
ENSG00000214226	C17orf67	17q22	4	6.2
ENSG00000153933	DGKE	17q22	4	6.2
ENSG00000121060	TRIM25	17q22	4	6.2
ENSG00000121058	COIL	17q22	4	6.2
ENSG00000121064	SCPEP1	17q22	4	6.2
ENSG00000121057	AKAP1	17q22	5	7.8
ENSG00000153944	MSI2	17q22	6	9.4
ENSG00000166329	CCDC182	17q22	7	10.9
ENSG00000181610	MRPS23	17q22	4	6.2
ENSG00000180891	CUEDC1	17q22	4	6.2
ENSG00000136451	VEZF1	17q22	4	6.2
ENSG00000136450	SRSF1	17q22	4	6.2
ENSG00000264364	DYNLL2	17q22	5	7.8
ENSG00000141194	OR4D1	17q22	5	7.8
ENSG00000255713	OR4D2	17q22	5	7.8
ENSG00000121053	EPX	17q22	5	7.8
ENSG00000011143	MKS1	17q22	5	7.8
ENSG00000167419	LPO	17q22	5	7.8
ENSG00000005381	MPO	17q22	5	7.8
ENSG00000005379	BZRAP1	17q22	5	7.8
ENSG00000213246	SUPT4H1	17q22	5	7.8
ENSG00000108375	RNF43	17q22	5	7.8
ENSG00000176160	HSF5	17q22	6	9.4
ENSG00000108389	MTMR4	17q22	6	9.4
ENSG00000108387	36769	17q22	6	9.4
ENSG00000181013	C17orf47	17q22	6	9.4
ENSG00000121101	TEX14	17q22	6	9.4
ENSG00000108384	RAD51C	17q22	7	10.9
ENSG00000175175	PPM1E	17q22	7	10.9
ENSG00000108395	TRIM37	17q22	8	12.5
ENSG00000182628	SKA2	17q22	11	17.2
ENSG00000068489	PRR11	17q22	11	17.2
ENSG00000167447	SMG8	17q22	11	17.2
ENSG00000153982	GDPD1	17q22	11	17.2
ENSG00000175155	YPEL2	17q22	12	18.8
ENSG00000141367	CLTC	17q23.1	16	25
ENSG00000141378	PTRH2	17q23.1	16	25
ENSG00000062716	VMP1	17q23.1	16	25
ENSG00000108423	TUBD1	17q23.1	16	25
ENSG00000108443	RPS6KB1	17q23.1	16	25
ENSG00000189050	RNFT1	17q23.1	17	26.6
ENSG00000068097	HEATR6	17q23.1	17	26.6
ENSG00000167434	CA4	17q23.1	15	23.4
ENSG00000170832	USP32	17q23.2	15	23.4
ENSG00000141371	C17orf64	17q23.2	15	23.4
ENSG00000062725	APPBP2	17q23.2	16	25
ENSG00000170836	PPM1D	17q23.2	17	26.6
ENSG00000141376	BCAS3	17q23.2	13	20.3
ENSG00000121068	TBX2	17q23.2	11	17.2
ENSG00000187013	C17orf82	17q23.2	11	17.2
ENSG00000121075	TBX4	17q23.2	11	17.2
ENSG00000253506	NACA2	17q23.2	11	17.2
ENSG00000136492	BRIP1	17q23.2	9	14.1
ENSG00000108506	INTS2	17q23.2	9	14.1
ENSG00000108510	MED13	17q23.2	6	9.4
ENSG00000172421	EFCAB3	17q23.2	10	15.6
ENSG00000146872	TLK2	17q23.2	9	14.1
ENSG00000011028	MRC2	17q23.2	11	17.2
ENSG00000173838	MARCH10	17q23.2	14	21.9
ENSG00000170921	TANC2	17q23.3	9	14.1
ENSG00000008283	CYB561	17q23.3	10	15.6
ENSG00000159640	ACE	17q23.3	10	15.6
ENSG00000173826	KCNH6	17q23.3	9	14.1
ENSG00000136485	DCAF7	17q23.3	9	14.1
ENSG00000136463	TACO1	17q23.3	9	14.1
ENSG00000198909	MAP3K3	17q23.3	9	14.1
ENSG00000136490	LIMD2	17q23.3	9	14.1
ENSG00000266173	STRADA	17q23.3	9	14.1
ENSG00000108588	CCDC47	17q23.3	9	14.1
ENSG00000198231	DDX42	17q23.3	10	15.6
ENSG00000108592	FTSJ3	17q23.3	9	14.1
ENSG00000087191	PSMC5	17q23.3	9	14.1
ENSG00000108604	SMARCD2	17q23.3	10	15.6
ENSG00000007312	CD79B	17q23.3	11	17.2
ENSG00000007314	SCN4A	17q23.3	11	17.2
ENSG00000224383	C17orf72	17q23.3	11	17.2
ENSG00000108622	ICAM2	17q23.3	11	17.2
ENSG00000178607	ERN1	17q23.3	10	15.6
ENSG00000136478	TEX2	17q23.3	9	14.1
ENSG00000271605	MILR1	17q23.3	10	15.6
ENSG00000256525	POLG2	17q23.3	10	15.6
ENSG00000108654	DDX5	17q23.3	10	15.6
ENSG00000258890	CEP95	17q23.3	10	15.6
ENSG00000108854	SMURF2	17q23.3	10	15.6
ENSG00000120063	GNA13	17q24.1	6	9.4
ENSG00000108370	RGS9	17q24.1	7	10.9
ENSG00000168646	AXIN2	17q24.1	8	12.5
ENSG00000154240	CEP112	17q24.1	7	10.9
ENSG00000091583	APOH	17q24.2	10	15.6
ENSG00000154229	PRKCA	17q24.2	11	17.2
ENSG00000075429	CACNG5	17q24.2	10	15.6
ENSG00000075461	CACNG4	17q24.2	10	15.6
ENSG00000108878	CACNG1	17q24.2	11	17.2
ENSG00000198265	HELZ	17q24.2	12	18.8
ENSG00000197170	PSMD12	17q24.2	11	17.2
ENSG00000154217	PITPNC1	17q24.2	9	14.1
ENSG00000130935	NOL11	17q24.2	9	14.1
ENSG00000171634	BPTF	17q24.2	10	15.6
ENSG00000186665	C17orf58	17q24.2	9	14.1
ENSG00000182481	KPNA2	17q24.2	9	14.1
ENSG00000196704	AMZ2	17q24.2	8	12.5
ENSG00000141337	ARSG	17q24.2	7	10.9
ENSG00000108932	SLC16A6	17q24.2	7	10.9
ENSG00000070540	WIPI1	17q24.2	7	10.9
ENSG00000108946	PRKAR1A	17q24.2	6	9.4
ENSG00000108950	FAM20A	17q24.2	7	10.9
ENSG00000269657	AC079210.1	17q24.2	7	10.9
ENSG00000141338	ABCA8	17q24.2	8	12.5
ENSG00000154258	ABCA9	17q24.2	8	12.5
ENSG00000154262	ABCA6	17q24.3	8	12.5
ENSG00000154263	ABCA10	17q24.3	5	7.8
ENSG00000154265	ABCA5	17q24.3	5	7.8
ENSG00000108984	MAP2K6	17q24.3	4	6.2
ENSG00000267893	AC007461.1	17q24.3	4	6.2
ENSG00000133195	SLC39A11	17q24.3	7	10.9
ENSG00000180616	SSTR2	17q25.1	5	7.8
ENSG00000166685	COG1	17q25.1	5	7.8
ENSG00000133193	FAM104A	17q25.1	5	7.8
ENSG00000141219	C17orf80	17q25.1	5	7.8
ENSG00000187959	CPSF4L	17q25.1	5	7.8
ENSG00000179604	CDC42EP4	17q25.1	6	9.4
ENSG00000069188	SDK2	17q25.1	5	7.8
ENSG00000172809	RPL38	17q25.1	4	6.2
ENSG00000141540	TTYH2	17q25.1	4	6.2
ENSG00000171595	DNAI2	17q25.1	4	6.2
ENSG00000196169	KIF19	17q25.1	5	7.8
ENSG00000268626	AC103809.2	17q25.1	5	7.8
ENSG00000204347	BTBD17	17q25.1	5	7.8
ENSG00000257008	GPR142	17q25.1	5	7.8
ENSG00000170412	GPRC5C	17q25.1	5	7.8
ENSG00000167851	CD300A	17q25.1	5	7.8
ENSG00000178789	CD300LB	17q25.1	5	7.8
ENSG00000167850	CD300C	17q25.1	5	7.8
ENSG00000204345	CD300LD	17q25.1	5	7.8
ENSG00000182352	C17orf77	17q25.1	5	7.8
ENSG00000186407	CD300E	17q25.1	5	7.8
ENSG00000172794	RAB37	17q25.1	6	9.4
ENSG00000186074	CD300LF	17q25.1	6	9.4
ENSG00000109062	SLC9A3R1	17q25.1	6	9.4
ENSG00000109065	NAT9	17q25.1	5	7.8
ENSG00000109066	TMEM104	17q25.1	5	7.8
ENSG00000161509	GRIN2C	17q25.1	5	7.8
ENSG00000161513	FDXR	17q25.1	5	7.8
ENSG00000172782	FADS6	17q25.1	6	9.4
ENSG00000182040	USH1G	17q25.1	6	9.4
ENSG00000183034	OTOP2	17q25.1	6	9.4
ENSG00000182938	OTOP3	17q25.1	6	9.4
ENSG00000167861	HID1	17q25.1	6	9.4
ENSG00000109089	CDR2L	17q25.1	6	9.4
ENSG00000167862	ICT1	17q25.1	6	9.4
ENSG00000180901	KCTD2	17q25.1	6	9.4
ENSG00000167863	ATP5H	17q25.1	6	9.4
ENSG00000170190	SLC16A5	17q25.1	6	9.4
ENSG00000125449	ARMC7	17q25.1	6	9.4
ENSG00000125458	NT5C	17q25.1	6	9.4
ENSG00000189159	HN1	17q25.1	6	9.4
ENSG00000188612	SUMO2	17q25.1	6	9.4
ENSG00000125450	NUP85	17q25.1	6	9.4
ENSG00000125447	GGA3	17q25.1	6	9.4
ENSG00000125445	MRPS7	17q25.1	6	9.4
ENSG00000125457	MIF4GD	17q25.1	6	9.4
ENSG00000125454	SLC25A19	17q25.1	6	9.4
ENSG00000177885	GRB2	17q25.1	6	9.4
ENSG00000177728	KIAA0195	17q25.1	5	7.8
ENSG00000177303	CASKIN2	17q25.1	5	7.8
ENSG00000182173	TSEN54	17q25.1	6	9.4
ENSG00000073350	LLGL2	17q25.1	6	9.4
ENSG00000266714	MYO15B	17q25.1	6	9.4
ENSG00000108469	RECQL5	17q25.1	6	9.4
ENSG00000204323	SMIM5	17q25.1	6	9.4
ENSG00000259120	SMIM6	17q25.1	6	9.4
ENSG00000161526	SAP30BP	17q25.1	6	9.4
ENSG00000132470	ITGB4	17q25.1	5	7.8
ENSG00000108479	GALK1	17q25.1	5	7.8
ENSG00000132475	H3F3B	17q25.1	5	7.8
ENSG00000132478	UNK	17q25.1	5	7.8
ENSG00000092929	UNC13D	17q25.1	5	7.8
ENSG00000132471	WBP2	17q25.1	5	7.8
ENSG00000132481	TRIM47	17q25.1	5	7.8
ENSG00000141569	TRIM65	17q25.1	6	9.4
ENSG00000204316	MRPL38	17q25.1	4	6.2
ENSG00000188878	FBF1	17q25.1	4	6.2
ENSG00000167881	SRP68	17q25.1	4	6.2
ENSG00000141576	RNF157	17q25.1	4	6.2
ENSG00000184557	SOCS3	17q25.3	4	6.2
ENSG00000087157	PGS1	17q25.3	4	6.2
ENSG00000187775	DNAH17	17q25.3	4	6.2
ENSG00000108669	CYTH1	17q25.3	4	6.2
ENSG00000055483	USP36	17q25.3	4	6.2
ENSG00000108679	LGALS3BP	17q25.3	4	6.2
ENSG00000171302	CANT1	17q25.3	4	6.2
ENSG00000173918	C1QTNF1	17q25.3	4	6.2
ENSG00000167280	ENGASE	17q25.3	4	6.2
ENSG00000167291	TBC1D16	17q25.3	4	6.2
ENSG00000244687	UBE2V1	20q13.13	4	6.2
ENSG00000124208	TMEM189-UBE2V1	20q13.13	4	6.2
ENSG00000240849	TMEM189	20q13.13	4	6.2
ENSG00000172216	CEBPB	20q13.13	4	6.2
ENSG00000196396	PTPN1	20q13.13	4	6.2
ENSG00000042062	FAM65C	20q13.13	4	6.2
ENSG00000124171	PARD6B	20q13.13	5	7.8
ENSG00000124243	BCAS4	20q13.13	5	7.8
ENSG00000101126	ADNP	20q13.13	5	7.8
ENSG00000000419	DPM1	20q13.13	5	7.8
ENSG00000124217	MOCS3	20q13.13	5	7.8
ENSG00000026559	KCNG1	20q13.13	4	6.2
ENSG00000054793	ATP9A	20q13.2	4	6.2
ENSG00000101115	SALL4	20q13.2	5	7.8
ENSG00000020256	ZFP64	20q13.2	5	7.8
ENSG00000182463	TSHZ2	20q13.2	6	9.4
ENSG00000171940	ZNF217	20q13.2	7	10.9
ENSG00000064787	BCAS1	20q13.2	7	10.9
ENSG00000019186	CYP24A1	20q13.2	7	10.9
ENSG00000101132	PFDN4	20q13.2	7	10.9
ENSG00000101134	DOK5	20q13.2	6	9.4
ENSG00000124256	ZBP1	20q13.31	5	7.8
ENSG00000124225	PMEPA1	20q13.31	5	7.8
ENSG00000124237	C20orf85	20q13.32	5	7.8
ENSG00000124227	ANKRD60	20q13.32	5	7.8
ENSG00000124224	PPP4R1L	20q13.32	6	9.4
ENSG00000124209	RAB22A	20q13.32	6	9.4
ENSG00000124164	VAPB	20q13.32	4	6.2
ENSG00000087495	PHACTR3	20q13.32	4	6.2
ENSG00000124215	CDH26	20q13.33	4	6.2
ENSG00000130702	LAMA5	20q13.33	4	6.2
ENSG00000171858	RPS21	20q13.33	4	6.2
ENSG00000149679	CABLES2	20q13.33	4	6.2
ENSG00000130701	RBBP8NL	20q13.33	4	6.2
ENSG00000130700	GATA5	20q13.33	4	6.2
ENSG00000174407	C20orf166	20q13.33	4	6.2
ENSG00000167046	RP11-93B14.6	20q13.33	4	6.2
ENSG00000101187	SLCO4A1	20q13.33	4	6.2
ENSG00000101188	NTSR1	20q13.33	4	6.2
ENSG00000092758	COL9A3	20q13.33	4	6.2

## Sheet: homoz. deletions
ensid	symbol	location	freq
ENSG00000162426	SLC45A1	1p36.23	1
ENSG00000142599	RERE	1p36.23	1
ENSG00000084070	SMAP2	1p34.2	1
ENSG00000116785	CFHR3	1q31.3	1
ENSG00000186684	CYP27C1	2q14.3	1
ENSG00000163161	ERCC3	2q14.3	1
ENSG00000169967	MAP3K2	2q14.3	1
ENSG00000115718	PROC	2q14.3	1
ENSG00000163166	IWS1	2q14.3	1
ENSG00000169994	MYO7B	2q14.3	1
ENSG00000072163	LIMS2	2q14.3	1
ENSG00000144230	GPR17	2q14.3	1
ENSG00000136709	WDR33	2q14.3	1
ENSG00000173349	SFT2D3	2q14.3	1
ENSG00000144231	POLR2D	2q14.3	1
ENSG00000144233	AMMECR1L	2q14.3	1
ENSG00000136715	SAP130	2q14.3	1
ENSG00000136731	UGGT1	2q14.3	1
ENSG00000136720	HS6ST1	2q14.3	1
ENSG00000222014	RAB6C	2q21.1	1
ENSG00000136699	SMPD4	2q21.1	1
ENSG00000152082	MZT2B	2q21.1	1
ENSG00000152086	TUBA3E	2q21.1	1
ENSG00000136710	CCDC115	2q21.1	1
ENSG00000136718	IMP4	2q21.1	1
ENSG00000072135	PTPN18	2q21.1	1
ENSG00000173302	GPR148	2q21.1	1
ENSG00000178171	AMER3	2q21.1	1
ENSG00000136002	ARHGEF4	2q21.1	1
ENSG00000152102	FAM168B	2q21.1	1
ENSG00000115762	PLEKHB2	2q21.1	1
ENSG00000173272	MZT2A	2q21.1	1
ENSG00000075886	TUBA3D	2q21.1	1
ENSG00000183840	GPR39	2q21.2	1
ENSG00000150551	LYPD1	2q21.2	1
ENSG00000176771	NCKAP5	2q21.2	1
ENSG00000152127	MGAT5	2q21.2	1
ENSG00000152128	TMEM163	2q21.3	1
ENSG00000153086	ACMSD	2q21.3	1
ENSG00000082258	CCNT2	2q21.3	1
ENSG00000176601	MAP3K19	2q21.3	1
ENSG00000115839	RAB3GAP1	2q21.3	1
ENSG00000121988	ZRANB3	2q21.3	1
ENSG00000048991	R3HDM1	2q21.3	1
ENSG00000144224	UBXN4	2q21.3	1
ENSG00000115850	LCT	2q21.3	1
ENSG00000076003	MCM6	2q21.3	1
ENSG00000115866	DARS	2q21.3	1
ENSG00000121966	CXCR4	2q22.1	1
ENSG00000144229	THSD7B	2q22.1	1
ENSG00000150540	HNMT	2q22.1	1
ENSG00000144228	SPOPL	2q22.1	1
ENSG00000144227	NXPH2	2q22.1	1
ENSG00000168702	LRP1B	2q22.1	1
ENSG00000151005	TKTL2	4q32.2	1
ENSG00000198498	TMA16	4q32.2	1
ENSG00000172748	ZNF596	8p23.3	1
ENSG00000147364	FBXO25	8p23.3	1
ENSG00000180190	TDRP	8p23.3	1
ENSG00000104714	ERICH1	8p23.3	1
ENSG00000198010	DLGAP2	8p23.3	1
ENSG00000182372	CLN8	8p23.3	1
ENSG00000104728	ARHGEF10	8p23.3	1
ENSG00000176595	KBTBD11	8p23.3	1
ENSG00000036448	MYOM2	8p23.3	1
ENSG00000183117	CSMD1	8p23.2	1
ENSG00000147316	MCPH1	8p23.1	1
ENSG00000091879	ANGPT2	8p23.1	1
ENSG00000155189	AGPAT5	8p23.1	1
ENSG00000164825	DEFB1	8p23.1	1
ENSG00000164822	DEFA6	8p23.1	1
ENSG00000164821	DEFA4	8p23.1	1
ENSG00000164816	DEFA5	8p23.1	1
ENSG00000182319	SGK223	8p23.1	1
ENSG00000253958	CLDN23	8p23.1	1
ENSG00000147324	MFHAS1	8p23.1	1
ENSG00000104626	ERI1	8p23.1	1
ENSG00000173281	PPP1R3B	8p23.1	1
ENSG00000173273	TNKS	8p23.1	1
ENSG00000175806	MSRA	8p23.1	1
ENSG00000184647	PRSS55	8p23.1	1
ENSG00000183638	RP1L1	8p23.1	1
ENSG00000171060	C8orf74	8p23.1	1
ENSG00000171056	SOX7	8p23.1	1
ENSG00000171044	XKR6	8p23.1	1
ENSG00000104643	MTMR9	8p23.1	1
ENSG00000177710	SLC35G5	8p23.1	1
ENSG00000184608	C8orf12	8p23.1	1
ENSG00000154319	FAM167A	8p23.1	1
ENSG00000136573	BLK	8p23.1	1
ENSG00000136574	GATA4	8p23.1	1
ENSG00000255394	C8orf49	8p23.1	1
ENSG00000154328	NEIL2	8p23.1	1
ENSG00000079459	FDFT1	8p23.1	1
ENSG00000164733	CTSB	8p23.1	1
ENSG00000205884	DEFB136	8p23.1	1
ENSG00000205883	DEFB135	8p23.1	1
ENSG00000205882	DEFB134	8p23.1	1
ENSG00000154359	LONRF1	8p23.1	1
ENSG00000250305	KIAA1456	8p22	1
ENSG00000164741	DLC1	8p22	1
ENSG00000164743	C8orf48	8p22	1
ENSG00000185053	SGCZ	8p22	1
ENSG00000099810	MTAP	9p21.3	1
ENSG00000224854	C9orf53	9p21.3	1
ENSG00000147889	CDKN2A	9p21.3	1
ENSG00000147883	CDKN2B	9p21.3	1
ENSG00000138138	ATAD1	10q23.31	1
ENSG00000227268	KLLN	10q23.31	1
ENSG00000171862	PTEN	10q23.31	1
ENSG00000181935	OR4C16	11q11	1
ENSG00000172188	OR4C11	11q11	1
ENSG00000171840	NINJ2	12p13.33	1
ENSG00000179104	TMTC2	12q21.31	1
ENSG00000198033	TUBA3C	13q12.11	1
ENSG00000121388	RP11-408E5.4	13q12.11	1
ENSG00000136156	ITM2B	13q14.2	1
ENSG00000139687	RB1	13q14.2	1
ENSG00000139679	LPAR6	13q14.2	1
ENSG00000136161	RCBTB2	13q14.2	1
ENSG00000152207	CYSLTR2	13q14.2	1
ENSG00000102531	FNDC3A	13q14.2	1
ENSG00000102539	MLNR	13q14.2	1
ENSG00000102543	CDADC1	13q14.2	1
ENSG00000102547	CAB39L	13q14.2	1
ENSG00000215462	AL136218.1	13q14.2	1
ENSG00000136169	SETDB2	13q14.2	1
ENSG00000136147	PHF11	13q14.2	1
ENSG00000136144	RCBTB1	13q14.2	1
ENSG00000152213	ARL11	13q14.2	1
ENSG00000123179	EBPL	13q14.2	1
ENSG00000102753	KPNA3	13q14.2	1
ENSG00000123178	SPRYD7	13q14.2	1
ENSG00000204977	TRIM13	13q14.2	1
ENSG00000198553	KCNRG	13q14.2	1
ENSG00000176124	DLEU1	13q14.3	1
ENSG00000197991	PCDH20	13q21.2	1
ENSG00000152767	FARP1	13q32.2	1
ENSG00000102572	STK24	13q32.2	1
ENSG00000215252	GOLGA8B	15q14	1
ENSG00000103035	PSMD7	16q23.1	1
ENSG00000186153	WWOX	16q23.1	1
ENSG00000268977	PIH1	16q23.1	1
ENSG00000178573	MAF	16q23.2	1
ENSG00000168589	DYNLRB2	16q23.2	1
ENSG00000166446	CDYL2	16q23.2	1
ENSG00000103121	CMC2	16q23.2	1
ENSG00000166451	CENPN	16q23.2	1
ENSG00000166454	ATMIN	16q23.2	1
ENSG00000166455	C16orf46	16q23.2	1
ENSG00000140905	GCSH	16q23.2	1
ENSG00000135697	BCMO1	16q23.2	1
ENSG00000261609	GAN	16q23.2	1
ENSG00000153815	CMIP	16q23.2	1
ENSG00000197943	PLCG2	16q23.3	1
ENSG00000184860	SDR42E1	16q23.3	1
ENSG00000086696	HSD17B2	16q23.3	1
ENSG00000135698	MPHOSPH6	16q23.3	1
ENSG00000140945	CDH13	16q23.3	1
ENSG00000230989	HSBP1	16q23.3	1
ENSG00000103150	MLYCD	16q23.3	1
ENSG00000140961	OSGIN1	16q23.3	1
ENSG00000103154	NECAB2	16q23.3	1
ENSG00000166558	SLC38A8	16q23.3	1
ENSG00000140943	MBTPS1	16q23.3	1
ENSG00000103160	HSDL1	16q23.3	1
ENSG00000154099	DNAAF1	16q23.3	1
ENSG00000103168	TAF1C	16q24.1	1
ENSG00000140955	ADAD2	16q24.1	1
ENSG00000168418	KCNG4	16q24.1	1
ENSG00000103175	WFDC1	16q24.1	1
ENSG00000064270	ATP2C2	16q24.1	1
ENSG00000140950	TLDC1	16q24.1	1
ENSG00000103187	COTL1	16q24.1	1
ENSG00000135686	KLHL36	16q24.1	1
ENSG00000103194	USP10	16q24.1	1
ENSG00000103241	FOXF1	16q24.1	1
ENSG00000103248	MTHFSD	16q24.1	1
ENSG00000176692	FOXC2	16q24.1	1
ENSG00000176678	FOXL1	16q24.1	1
ENSG00000260456	C16orf95	16q24.2	1
ENSG00000103264	FBXO31	16q24.2	1
ENSG00000140941	MAP1LC3B	16q24.2	1
ENSG00000140948	ZCCHC14	16q24.2	1
ENSG00000154118	JPH3	16q24.2	1
ENSG00000226180	AC010536.1	16q24.2	1
ENSG00000104731	KLHDC4	16q24.2	1
ENSG00000205047	FLJ00104	16q24.2	1
ENSG00000103257	SLC7A5	16q24.2	1
ENSG00000174990	CA5A	16q24.2	1
ENSG00000172530	BANP	16q24.2	1
ENSG00000225614	ZNF469	16q24.2	1
ENSG00000179588	ZFPM1	16q24.2	1
ENSG00000158545	ZC3H18	16q24.2	1
ENSG00000124391	IL17C	16q24.3	1
ENSG00000051523	CYBA	16q24.3	1
ENSG00000167508	MVD	16q24.3	1
ENSG00000185669	SNAI3	16q24.3	1
ENSG00000158717	RNF166	16q24.3	1
ENSG00000174177	CTU2	16q24.3	1
ENSG00000103335	PIEZO1	16q24.3	1
ENSG00000167513	CDT1	16q24.3	1
ENSG00000198931	APRT	16q24.3	1
ENSG00000141012	GALNS	16q24.3	1
ENSG00000167515	TRAPPC2L	16q24.3	1
ENSG00000205022	PABPN1L	16q24.3	1
ENSG00000129993	CBFA2T3	16q24.3	1
ENSG00000176715	ACSF3	16q24.3	1
ENSG00000129910	CDH15	16q24.3	1
ENSG00000259803	SLC22A31	16q24.3	1
ENSG00000170100	ZNF778	16q24.3	1
ENSG00000167522	ANKRD11	16q24.3	1
ENSG00000268218	AC137932.1	16q24.3	1
ENSG00000197912	SPG7	16q24.3	1
ENSG00000167526	RPL13	16q24.3	1
ENSG00000178773	CPNE7	16q24.3	1
ENSG00000015413	DPEP1	16q24.3	1
ENSG00000131165	CHMP1A	16q24.3	1
ENSG00000167523	SPATA33	16q24.3	1
ENSG00000185324	CDK10	16q24.3	1
ENSG00000158792	SPATA2L	16q24.3	1
ENSG00000075399	VPS9D1	16q24.3	1
ENSG00000158805	ZNF276	16q24.3	1
ENSG00000187741	FANCA	16q24.3	1
ENSG00000204991	SPIRE2	16q24.3	1
ENSG00000141002	TCF25	16q24.3	1
ENSG00000258839	MC1R	16q24.3	1
ENSG00000258947	TUBB3.DUP.1	16q24.3	1
ENSG00000140995	DEF8	16q24.3	1
ENSG00000177946	CENPBD1	16q24.3	1
ENSG00000003249	DBNDD1	16q24.3	1
ENSG00000141013	GAS8	16q24.3	1
ENSG00000221819	C16orf3	16q24.3	1
ENSG00000126856	PRDM7	16q24.3	1
ENSG00000188803	SHISA6	17p12	1
ENSG00000007174	DNAH9	17p12	3
ENSG00000154957	ZNF18	17p12	3
ENSG00000065559	MAP2K4	17p12	3
ENSG00000141027	NCOR1	17p11.2	1
ENSG00000108474	PIGL	17p11.2	1
ENSG00000166582	CENPV	17p11.2	1
ENSG00000170315	UBB	17p11.2	1
ENSG00000187688	TRPV2	17p11.2	1
ENSG00000181350	FAM211A	17p11.2	1
ENSG00000141040	ZNF287	17p11.2	1
ENSG00000197566	ZNF624	17p11.2	1
ENSG00000240505	TNFRSF13B	17p11.2	1
ENSG00000133030	MPRIP	17p11.2	1
ENSG00000179598	PLD6	17p11.2	1
ENSG00000154803	FLCN	17p11.2	1
ENSG00000141030	COPS3	17p11.2	1
ENSG00000205309	NT5M	17p11.2	1
ENSG00000141026	MED9	17p11.2	1
ENSG00000108551	RASD1	17p11.2	1
ENSG00000133027	PEMT	17p11.2	1
ENSG00000108557	RAI1	17p11.2	1
ENSG00000072310	SREBF1	17p11.2	1
ENSG00000175662	TOM1L2	17p11.2	1
ENSG00000171962	LRRC48	17p11.2	1
ENSG00000171953	ATPAF2	17p11.2	1
ENSG00000141034	GID4	17p11.2	1
ENSG00000108591	DRG2	17p11.2	1
ENSG00000091536	MYO15A	17p11.2	1
ENSG00000091542	ALKBH5	17p11.2	1
ENSG00000131899	LLGL1	17p11.2	1
ENSG00000177731	FLII	17p11.2	1
ENSG00000177427	MIEF2	17p11.2	1
ENSG00000177302	TOP3A	17p11.2	1
ENSG00000176994	SMCR8	17p11.2	1
ENSG00000176974	SHMT1	17p11.2	1
ENSG00000214860	EVPLL	17p11.2	1
ENSG00000189375	TBC1D28	17p11.2	1
ENSG00000249459	ZNF286B	17p11.2	1
ENSG00000108448	TRIM16L	17p11.2	1
ENSG00000171931	FBXW10	17p11.2	1
ENSG00000171928	TVP23B	17p11.2	1
ENSG00000141127	PRPSAP2	17p11.2	1
ENSG00000154025	SLC5A10	17p11.2	1
ENSG00000188522	FAM83G	17p11.2	1
ENSG00000154016	GRAP	17p11.2	1
ENSG00000072134	EPN2	17p11.2	1
ENSG00000142494	SLC47A1	17p11.2	1
ENSG00000072210	ALDH3A2	17p11.2	1
ENSG00000109016	DHRS7B	17p11.2	1
ENSG00000178307	TMEM11	17p11.2	1
ENSG00000154035	C17orf103	17p11.2	1
ENSG00000034152	MAP2K3	17p11.2	1
ENSG00000184185	KCNJ12	17p11.2	1
ENSG00000212719	C17orf51	17p11.2	1
ENSG00000263563	UBBP4	17p11.2	3
ENSG00000256618	MTRNR2L1	17p11.2	3
ENSG00000180777	ANKRD30B	18p11.21	1
ENSG00000152240	HAUS1	18q21.1	1
ENSG00000152242	C18orf25	18q21.1	1
ENSG00000141622	RNF165	18q21.1	1
